# Supplementary material for: Prediction of blood pressure changes associated with abdominal pressure changes during robotic laparoscopic low abdominal surgery using deep learning
Source: PLoS One. 2022 Jun 6;17(6):e0269468. doi: 10.1371/journal.pone.0269468 (PMC9200233; doi:10.1371/journal.pone.0269468)
Supplement: S5 Appendix — (XLSX) [file pone.0269468.s005.xlsx]

## Sheet: Prostatectomy
No	Sex	Age	Wt	Ht	BMI	PreopDx	OP Name	ANE Time	OP Time	Crystal (mL)	Colloid (mL)	Blood loss	Urine output	ASA	EM	주마취방법	Hb	Hct	Plt	PT	INR	aPTT	AST	ALT	Alb	Glc	BUN	Cr	Na	K	Cl	HBsAg	AntiHBs	RPR	AntiHIV	CXR	ECG	Echo	PFT	Hypertension	Atrial fibrillation	Coronary artery disease	Angina pectoris	Myocardial infarction	Congestive heart failure	Valvular heart disease	Asthma	COPD	Interstitial lung disease
1	M	66	75.1	177.1	23.9	Cancer of prostate	Robotic radical prostatectomy	181	145					1	0	기관내삽관마취																							3.51(79)-2.83(93)-81	1	0	0	0		0	0	0	0	0
2	M	61	77	169		Cancer of prostate	Robotic radical prostatectomy	163	129					1	0	기관내삽관마취																								0	0	0	0		0	0	0	0	0
3	M	76	59.3	158.2		Cancer of prostate	Robotic radical prostatectomy	183	155					3	0	기관내삽관마취																							2.08(65)-1.58(75)-76	1	0	0	0		0	0	0	0	0
4	M	64	62.9	169.9	21.7	Cancer of prostate	Robotic radical prostatectomy	168	130					1	0	기관내삽관마취																								0	0	0	0		0	0	0	0	0
5	M	76	56	156	23	Cancer of prostate	Robotic radical prostatectomy	174	142					2	0	기관내삽관마취																							2.43(82)-1.54(79)-63	1	0	0	0		0	0	0	0	0
6	M	64	72.5	177.6	23	Cancer of prostate	Robotic radical prostatectomy	220	180					3	0	기관내삽관마취																						EF= 59%. Relaxation abnormality of LV filling pattern (E/E`=9.3)		1	0	0	0		0	0	0	0	0
7	M	63	84.2	166.5	30.5	Cancer of prostate	Robotic radical prostatectomy	175	139					2	0	기관내삽관마취																								0	0	0	0		0	0	0	0	0
8	M	72	55.5	175.6	18	Cancer of prostate	Robotic radical prostatectomy	230	190	950	0			1	0	기관내삽관마취																							3.86(90)-2.67(94)-69	1	0	0	0		0	0	0	0	0
9	M	70	55.2	172.8	18.6	Cancer of prostate	Robotic radical prostatectomy	175	135	400	0			2	0	기관내삽관마취																						EF=60%. Concentric LV remodeling. Pseudonormalization of LV filling pattern (E/E=8.6)	3.46(82)-2.70(95)-78	0	0	0	0		0	0	1	0	0
10	M	62	66.2	167.5	23.7	Cancer of prostate	Robotic radical prostatectomy	169	134	400	300			1	0	기관내삽관마취																								0	0	0	0		0	0	0	0	0
11	M	56	64.9	170	22.1	Cancer of prostate	Robotic radical prostatectomy	221	182	600	450			1	0	기관내삽관마취																								0	0	0	0		0	0	0	0	0
12	M	65	76.9	161.5	29.3	Cancer of prostate	Robotic radical prostatectomy	212	161	600	0			2	0	기관내삽관마취																							3.41(94)-2.89(113)-85	0	0	0	0		0	0	0	0	0
13	M	73	76	168	26.9	Cancer of prostate	Robotic radical prostatectomy	180	143	200	300			2	0	기관내삽관마취																							3.01(79)-2.24(89)-74	1	0	0	0		0	0	0	0	0
14	M	55	81.6	177.6	25.9	Cancer of prostate	Robotic radical prostatectomy	172	144	400	400			2	0	기관내삽관마취																						EF=63%. Concentric LV remodeling. Relaxation abnormality of LV filling pattern (E/E=9.3)(18‘9/14)		1	0	1	0		0	0	0	0	0
15	M	52	61.5	169.4	21.4	Cancer of prostate	Robotic radical prostatectomy	179	133	200	400			1	0	기관내삽관마취																								0	0	0	0		0	0	0	0	0
16	M	63	73	768.4	1.2	Cancer of prostate	Robotic radical prostatectomy	161	123	700	250	50	200	1	0	기관내삽관마취																					RBBB			0	0	0	0		0	0	0	0	0
17	M	73	63.4	169	22.1	Cancer of prostate	Robotic radical prostatectomy	174	142	500	0	50	100	2	0	기관내삽관마취																					Sinus bradycardia (59 bpm)		3.44(89)-2.75(108)-80	1	0	0	0		0	0	0	0	0
18	M	71	72.9	168.4	25.5	Cancer of prostate	Robotic radical prostatectomy	182	137	500	0	300	200	2	0	기관내삽관마취																						EF=62%. Relaxation abnormality of LV filling pattern (E/E=7.1). Global Strain=-21.7% (1507/28)	3.17(83)-2.66(103)-84	1	0	1	0		0	0	0	0	0
19	M	73	59.4	164.7	21.9	Cancer of prostate	Robotic radical prostatectomy	155	124	500	0	100	150	2	0	기관내삽관마취																							3.53(99)-2.71(114)-773	0	0	0	0		0	0	0	0	0
20	M	64	71.5	169	24.9	Cancer of prostate	Robotic radical prostatectomy	441	399	1050	0	0	0	1	0	기관내삽관마취																								0	0	0	0		0	0	0	0	0
21	M	68	72.5	165.4	26.4	Cancer of prostate	Robotic radical prostatectomy	162	132	600	0	200	0	2	0	기관내삽관마취																					1st degree AV block		3.01(79)-2.42(93)-80	1	0	0	0		0	0	0	0	0
22	M	56	64.3	166.4	23.2	Cancer of prostate	Robotic radical prostatectomy	197	147	400	0	50	100	2	0	기관내삽관마취																					1st degree AV block	EF=58%. Relaxation abnormality of LV filling pattern (E/E=8.6)		1	0	0	0		0	0	0	0	0
23	M	69	81.2	166.1	29.4	Cancer of prostate	Robotic radical prostatectomy	216	174	500	150	300	150	3	0	기관내삽관마취																					AF c SVR (62 bpm)	EF=61%. Enlarged LA & RA chamber size. Indeterminate LV filling pattern d/t A.fibrillation (E/E=11.4)	3.23(83)-2.39(90)-74	1	1	0	0	0	0	0	0	0	0
24	M	66	89.8	178.7	28.1	Cancer of prostate	Robotic radical prostatectomy	182	149	500	300	50	0	2	0	기관내삽관마취																					Sinus bradycardia (57 bpm)	EF=66%. Concentric LV remodeling. Relaxation abnormality of LV filling pattern (E/E=7.1)	3.86(85)-2.98(96)-77	1	0	0	0	1	0	0	0	0	0
25	M	76	53.9	152.5	22.9	Cancer of prostate	Robotic radical prostatectomy	158	121	400	0	50	0	2	0	기관내삽관마취																					LVH. 1st degree AV block	EF=58%. Concentric LV remodeling. Relaxation abnormality of LV filling pattern (elevated E/E=15.9)	2.22(81)-2.03(110)-92	0	0	0	0	0	0	0	0	0	0
26	M	70	61.6	156.2	25.1	Cancer of prostate	Robotic radical prostatectomy	166	133	800	0	50	100	2	0	기관내삽관마취																							2.57(78)-2.10(93)-81	1	0	0	0	0	0	0	0	0	0
27	M	61	69.1	170	23.9	Cancer of prostate	Robotic radical prostatectomy	164	133	800	0	100	100	2	0	기관내삽관마취																								1	0	0	0	0	0	0	0	0	0
28	M	50	73	177.8	23.3	Cancer of prostate	Robotic radical prostatectomy	161	135	400	0	50	100	2	0	기관내삽관마취																					Sinus bradycardia(55bpm). LVH	EF=58%. Concentric LV remodeling. Relaxation abnormality of LV filling pattern (E/E=7.6)		0	0	0	0	0	0	0	0	0	0
29	M	72	71.9	163.2	26.7	Cancer of prostate	Robotic radical prostatectomy	196	160	500	0	50	100	2	0	기관내삽관마취																					PSVC	EF=68%. Indeterminated diastolic function d/t arrhythmia	2.81(80)-2.44(103)-87	1	0	0	0	0	0	0	0	0	0
30	M	60	81.8	171.3	27.7	Cancer of prostate	Robotic radical prostatectomy	164	135	650	0	10	0	2	0	기관내삽관마취																								1	0	0	0	0	0	0	0	0	0
31	M	61	60.4	162.8	22.9	Cancer of prostate	Robotic radical prostatectomy	163	132	400	0	20	0	2	0	기관내삽관마취																								0	0	0	0	0	0	0	0	0	0
32	M	56	64.4	160.8	25	Cancer of prostate	Robotic radical prostatectomy	159	134	700	0	50	0	2	0	기관내삽관마취																						EF=68%. Relaxation abnormality of LV filling pattern (E/E = 5.6)(12)	3.74(99)-3.02(107)-81	0	0	0	0	0	0	0	0	0	0
33	M	65	78.1	165	28.7	Cancer of prostate	Robotic radical prostatectomy	164	138	600	0	50	100	2	0	기관내삽관마취																					RBBB	EF= 66%. Relaxation abnormality of LV filling pattern (E/E = 9.1)	3.84(101)-2.96(111)-77	1	0	0	0	0	0	0	0	0	0
34	M	65	109	180	33.6	Cancer of prostate	Robotic radical prostatectomy	189	153	600	0	100	150	1	0	기관내삽관마취																							4.27(91)-3.03(94)-71	1	0	0	0	0	0	0	0	0	0
35	M	70	71	171.7	24.3	Cancer of prostate	Robotic radical prostatectomy	174	140	400	0	0	0	2	0	기관내삽관마취																					Sinus rhythm with 1st degree AV block	EF=59%. Relaxation abnormality of LV filling pattern (E/E=7.9)(1409/05)	3.59(91)-2.09(79)-58	0	1	0	0	0	0	0	0	0	0
36	M	51	82.2	184	24.2	Cancer of prostate	Robotic radical prostatectomy	162	127	600	0	50	100	1	0	기관내삽관마취																							4.83(93)-3.53(94)-73	0	0	0	0	0	0	0	0	0	0
37	M	70	72.7	162.6	27.4	Cancer of prostate	Robotic radical prostatectomy	181	143	300	0	100	100	3	0	기관내삽관마취																					Sinus rhythm with 1st degree AV block	EF= 64%. Enlarged LA chamber size. Relaxation abnormality of LV filling pattern (elevated E/E = 15)	3.36(96)-2.57(107)-76	1	0	0	0	0	0	0	0	0	0
38	M	72	77.8	158.3	30.8	Cancer of prostate	Robotic radical prostatectomy	161	127	400	0	50	0	3	0	기관내삽관마취																					Sinus rhythm with 1st degree AV block	EF=58%, Relaxation abnormality of LV filling pattern (E/E=8.2)(16‘11/02)	3.10(91)-2.22(96)-72	1	1	0	0	0	0	0	0	0	0
39	M	62	52.1	168.3	18.4	Cancer of prostate	Robotic radical prostatectomy	151	125	600	0	50	80	3	0	기관내삽관마취																							2.57(63)-1.51(52)-59	0	0	0	0	0	0	0	0	0	0
40	M	64	87	180	26.9	Cancer of prostate	Robotic radical prostatectomy	200	148	500	0	100	0	3	0	기관내삽관마취																								1	0	0	0	0	0	0	0	0	0
41	M	63	78.8	172.9	26.4	Cancer of prostate	Robotic radical prostatectomy	153	122	400	0	50	0	1	0	기관내삽관마취																							3.81(87)-3.21(105)-84	0	0	0	0	0	0	0	0	0	0
42	M	67	92.9	167.2	33	Cancer of prostate	Robotic radical prostatectomy	193	154	300	300	100	200	2	0																							EF=50%. Regional wall motion abnormality (RCA territory). Relaxation abnormality of LV filling pattern (E/E=11.9)	3.14(81)-2.38(89)-76	1	0	1	0	0	0	0	0	0	0
43	M	64	46.6	162.9	17.5	Cancer of prostate	Robotic radical prostatectomy	144	112	400	0	0	0	2	0	기관내삽관마취																							3.52(94)-2.93(111)-83	0	0	0	0	0	0	0	1	0	0
44	M	62	98.8	182	29.6	Cancer of prostate	Robotic radical prostatectomy	194	160	800	200	150	0	3	0	기관내삽관마취																						EF=59%. Concentric LV remodeling. Relaxation abnormality of LV filling pattern (E/E=9.1). Enlarged LA chamber size	4.64(95)-3.65(108)-79	1	0	1	0	0	0	0	0	0	0
45	M	59	71.1	162.8	27.1	Cancer of prostate	Robotic radical prostatectomy	174	144	500	0	50	100	1	0	기관내삽관마취																					RBBB			0	0	0	0	0	0	0	0	0	0
46	M	72	65.5	166.9	23.6	Cancer of prostate	Robotic radical prostatectomy	160	126	300	0	50	100	2	0	기관내삽관마취																					LVH		3.86(104)-2.61(105)-68	0	0	0	0	0	0	0	0	0	0
47	M	56	68.7	165.1	25	Cancer of prostate	Robotic radical prostatectomy	171	135	500	0	50	100	1	0	기관내삽관마취																						EF=55%. Relaxation abnormality of LV filling pattern (E/E=13.6)		1	0	0	0	0	0	0	0	0	0
48	M	72	77.4	159.4	30.5	Cancer of prostate	Robotic radical prostatectomy	197	167	600	0	50	250	2	0	기관내삽관마취																						EF=58%. Concentric LV remodeling. Relaxation abnormality of LV filling pattern (E/E=13.8)(18’11)	2.87(86)-2.20(97)-77	1	0	0	0	0	0	0	0	0	0
49	M	71	64.8	161.8	24.7	Cancer of prostate	Robotic radical prostatectomy	190	147	1000	0	100	150	2	0	기관내삽관마취																							2.66(78)-2.06(88)-78	1	0	0	0	0	0	0	0	0	0
50	M	62	81.1	171.6	27.7	Cancer of prostate	Robotic radical prostatectomy	172	136	800	0	50	0	2	0	기관내삽관마취																								1	0	0	0	0	0	0	0	0	0
51	M	72	62.4	161.9	23.9	Cancer of prostate	Robotic radical prostatectomy	171	140	500	0	100	150	3	0	기관내삽관마취																					Sinus rhythm with 1st degree AV block	EF= %. Concentric LV remodeling. Relaxation abnormality of LV filling pattern (E/E=6.7)	3.50(101)-2.41(103)-69	1	0	0	1	0	0	0	0	0	0
52	M	69	72	170	24.9	Cancer of prostate	Robotic radical prostatectomy	238	207	700	0	0	0	3	0	기관내삽관마취																							4.0(101)-3.12(115)-78	1	0	0	0	0	0	0	0	0	0
53	M	70	70.4	167.7	25.1	Cancer of prostate	Robotic radical prostatectomy	164	138	800	0	100	150	2	0	기관내삽관마취																							3.19(84)-2.20(85)-69	1	0	0	0	0	0	0	0	0	0
54	M	58	52.9	160.9	20.3	Cancer of prostate	Robotic radical prostatectomy	152	114	500	0	50	100	1	0	기관내삽관마취																					Sinus rhythm . 1st AV vlock. LVH			0	0	0	0	0	0	0	0	0	0
55	M	73	70.1	165.5	25.7	Cancer of prostate	Robotic radical prostatectomy	243	217	500	0	200	100	3	0	기관내삽관마취																							3.69(102)-2.96(123)-80	1	0	0	0	0	0	0	0	0	0
56	M	69	78.5	164.4	29	Cancer of prostate	Robotic radical prostatectomy	172	143	700	0	50	0	2	0	기관내삽관마취																					Sinus bradycardia(50bpm)	EF=62%. Concentric LVH. Relaxation abnormality of LV filling pattern (E/E=8.4)	3.53(96)-2.70(108)-77	1	0	0	0	0	0	0	0	0	0
57	M	62	67	178.1	21.1	Cancer of prostate	Robotic radical prostatectomy	169	130	950	0	20	5	3	0	기관내삽관마취																					LVH	EF=63%. Eccentric LVH. Relaxation abnormality of LV filling pattern (E/E=10.9). Mild pulmonary hypertension (RVSP=45.7mmHg) with mild TR(Gr I)		1	0	0	0	0	0	0	0	0	0
58	M	67	71.3	164.1	26.4	Cancer of prostate	Robotic radical prostatectomy	140	111	500	0	50	200	2	0	기관내삽관마취																						EF=57%. Relaxation abnormality of LV filling pattern (E/E=10.9)(13‘10)	2.76(78)-2.52(102)-91	1	0	0	0	0	0	0	0	0	0
59	M	74	64	162	24.4	Cancer of prostate	Robotic radical prostatectomy	215	185	200	300	100	150	3	0	기관내삽관마취																							1.77(53)-1.30(58)-73	1	0	0	0	0	0	0	0	0	0
60	M	69	82.7	163.3	30.9	Cancer of prostate	Robotic radical prostatectomy	175	141	500	150	100	100	2	0	기관내삽관마취																					LAE	EF=66%. Concentric LVH. Relaxation abnormality of LV filling pattern (E/E=12.8)	3.03(86)-2.55(105)-84	1	0	0	0	0	0	0	0	0	0
61	M	65	68.2	162.6	25.9	Cancer of prostate	Robotic radical prostatectomy	167	137	300	0	0	400	1	0	기관내삽관마취																							3.32(89)-2.68(102)-81	0	0	0	0	0	0	0	0	0	0
62	M	61	70.3	168	24.8	Cancer of prostate	Robotic radical prostatectomy	175	147	400	300	50	100	2	0	기관내삽관마취																						EF=57%. Concentric LV remodeling. Relaxation abnormality of LV filling pattern (elevated E/E=17.8)	3.85(93)-2.48(84)-64	1	0	0	0	0	0	0	1	0	0
63	M	61	81.5	167.7	29	Cancer of prostate	Robotic radical prostatectomy	163	128	300	0	50	200	2	0	기관내삽관마취																						EF=63%. Relaxation abnormality of LV filling pattern (E/E=7.8)		1	0	0	0	0	0	0	0	0	0
64	M	55	78.9	182	23.5	Cancer of prostate	Robotic radical prostatectomy	280	233	600	450	50	0	1	0	기관내삽관마취																					LAD			0	0	0	0	0	0	0	0	0	0
65	M	66	60.2	162.1	22.9	Cancer of prostate	Robotic radical prostatectomy	330	287	650	200	100	100	2	0	기관내삽관마취																					LVH	EF= 66%. Concentric LV remodeling. Relaxation abnormality of LV filling pattern (E/E = 9.9)	4.15(115)-2.85(113)-69	1	0	0	0	0	0	0	0	0	0
66	M	73	69	170	23.9	Cancer of prostate	Robotic radical prostatectomy	160	134	800	0	200	150	2	0	기관내삽관마취																						EF=59%. Concentric LV remodeling. Relaxation abnormality of LV filling pattern (E/E=7.3)	2.56(68)-2.12(84)-83	1	0	0	0	0	0	0	0	0	0
67	M	63	65.5	160.3	25.4	Cancer of prostate	Robotic radical prostatectomy	169	142	600	0	100	150	2	0	기관내삽관마취																					LAD			1	0	0	0	0	0	0	0	0	0
68	M	60	80.5	173.2	26.7	Cancer of prostate	Robotic radical prostatectomy	180	150	200	0	100	0	2	0	기관내삽관마취																					Atrial flutter (71bpm)	EF=60%. Relaxation abnormality of LV filling pattern (E/E=8.7)		0	1	0	0	0	0	0	0	0	0
69	M	61	60.1	163.7	22.6	Cancer of prostate	Robotic radical prostatectomy	209	171	600	0	0	0	2	0	기관내삽관마취																					LVH	EF=60%. Concentric LV remodeling. Relaxation abnormality of LV filling pattern(E/E = 7.8)		1	0	0	0	0	0	0	0	0	0
70	M	66	96.5	166.3	34.8	Cancer of prostate	Robotic radical prostatectomy	389	336	1100	0	300	150	2	0	기관내삽관마취																					Sinus bradycardia(50bpm)		2.94(76)-2.20(82)-75	1	0	0	0	0	0	0	0	0	0
71	M	59	66.3	169.5	23.1	Cancer of prostate	Robotic radical prostatectomy	328	288	1000	0	200	150	2	0	기관내삽관마취																								1	0	0	0	0	0	0	0	0	0
72	M	70	69.2	167.9	24.7	Cancer of prostate	Robotic radical prostatectomy	302	261	600	200	200	150	1	0	기관내삽관마취																							3.26(86)-2.42(94)-74	0	0	0	0	0	0	0	0	0	0
73	M	66	76.3	166.9	27.6	Cancer of prostate	Robotic radical prostatectomy	150	118	500	0	100	50	2	0	기관내삽관마취																							3.63(94)-2.69(101)-74	1	0	0	0	0	0	0	0	0	0
74	M	60	77.8	179	24	Cancer of prostate	Robotic radical prostatectomy	171	141	700	0	200	200	2	0	기관내삽관마취																								0	0	0	0	0	0	0	0	0	0
75	M	65	67.7	168.7	23.7	Cancer of prostate	Robotic radical prostatectomy	185	148	800	0	100	20	2	0	기관내삽관마취	15.1	45	296	10.3	0.91	24	21	30	4.9	103	13.1	0.9	143	4.2	103	N	P	N	N				3.82(94)-3.00(107)-79	1	0	0	0	0	0	0	0	0	0
76	M	72	60.3	153.4	25.6	Cancer of prostate	Robotic radical prostatectomy	148	121	400	0	200	50	2	0	기관내삽관마취	14.8	43.3	192	10.9	0.96	24.5	21	22	5.1	136	13.6	0.9	141	4.1	102	N	P	N	N				2.29(71)-1.99(91)-87	1	0	0	0	0	0	0	0	0	0
77	M	67	68.2	164.5	25.2	Cancer of prostate	Robotic radical prostatectomy	172	111	550	0	0	0	2	0	기관내삽관마취	13.6	38.9	224	11.8	1.04	24.3	23	13	5	98	16.5	1.6	143	3.9	107	N	P	N	N		A.flutter (72 bpm)			1	0	0	0	0	0	0	0	0	0
78	M	60	50.8	157	20.6	Cancer of prostate	Robotic radical prostatectomy	152	120	300	0	100	100	1	0	기관내삽관마취	14.5	43.6	239	11	0.97	28	20	25	4.9	87	13.1	0.9	142	4.3	106	N	P	N	N	No interval change of nodule in RLL.				0	0	0	0	0	0	0	0	0	0
79	M	59	80.3	167.9	28.5	Cancer of prostate	Robotic radical prostatectomy	212	186	600	0	200	100	1	0	기관내삽관마취	14.8	43.6	198	10.5	0.93	28	20	17	4.6	106	12.7	1	143	4.3	108	N	P	N	N				3.79(93)-2.87(98)-76	0	0	0	0	0	0	0	0	0	0
80	M	57	64.2	165	23.6	Cancer of prostate	Robotic radical prostatectomy	159	134	500	0	10	0	1	0	기관내삽관마취	16.5	47.1	288	11.3	1	25.4	29	30	4.4	101	10.8	1	141	4.4	103	N	P	N	N	Old healed rib fracture at right 7th rib.			3.42(87)-2.52(87)-74	1	0	0	0	0	0	0	0	0	0
81	M	67	91	184	26.9	Cancer of prostate	Robotic radical prostatectomy	298	255	800	100	300	0	2	0	기관내삽관마취	14.7	43.6	43	14.8	1.17	36.2	24	15			16	1.2	142	4.1	103	N	P	N	N		Sinus bradycardia (HR 50)	EF 60%, Relaxation abnormality of LV filling pattern	4.94(103)-3.25(100)-66	0	1	0	0	0	0	0	0	0	0
82	M	73	70.6	162.4	26.8	Cancer of prostate	Robotic radical prostatectomy	323	291	900	0	50	90	3	0	기관내삽관마취	13	39.4	169	12.5	0.93	33.6	28	28	4.3	118	18.4	1.4	143	4.6	105	N	P	N	N		NSR / T wave inversion	EF= 63%, Relaxation abnormality of LV filling pattern (E/E = 10.5)	2.69(78)-1.92(83)-71	1	0	0	0	0	0	0	0	0	0
83	M	70	57.2	168.5	20.1	Cancer of prostate	Robotic radical prostatectomy	269	230	900	450	400	0	2	0	기관내삽관마취	13.1	41.1	384	11.6	0.85	37.9	18	10	4.3	138	15.5	1.1	141	4.6	104	N	P	N	N	Inflammatory sequelae in RUL.			4.25(108)-2.96(112)-70	0	0	0	0	0	0	0	0	1	0
84	M	64	65.4	164.1	24.3	Cancer of prostate	Robotic radical prostatectomy	119	93	300	0	100	150	1	0	기관내삽관마취	14.3	44.1	205	12.8	0.96	34.8	20	16			13.9	0.9	140	4.3	106	N	N	N	N					0	0	0	0	0	0	0	0	0	0
85	M	64	72.8	157.1	29.5	Cancer of prostate	Robotic radical prostatectomy	151	117	200	0	0	0	2	0	기관내삽관마취	13.5	39.8	170	13	0.99	32.5	19	13	4.8	109	16.1	0.9	140	4.1	107	N	P	N	N					1	0	0	0	0	0	0	0	0	0
86	M	64	77	173.6	25.6	Cancer of prostate	Robotic radical prostatectomy	160	140	300	0	0	0	2	0	기관내삽관마취	13.9	41.4	172	12.4	0.93	30.2	24	32	4.1	93	15.7	1	140	4.5	107	N	P	N	N					1	0	0	1	0	0	0	0	0	0
87	M	66	78.3	172.5	26.3	Cancer of prostate	Robotic radical prostatectomy	174	144	600	0	100	0	2	0	기관내삽관마취	14.3	42.3	192	13.1	1	33.9	21	22	4.7	119	17.8	0.9	140	4.2	106	N	P	N	N				4.00(92)-3.42(114)-85	1	0	0	0	0	0	0	0	0	0
88	M	65	101.1	168.6	35.6	Cancer of prostate	Robotic radical prostatectomy	247	195	400	150	0	0	3	0	기관내삽관마취	13.3	40.3	344	12.2	0.91	34	12	15	4.5	93	15.4	0.9	140	4.2	109	N	N		N			EF= 56%, Concentric LV remodeling, Relaxation abnormality of LV filling pattern (E/E = 8.8)	3.46(86)-3.17(113)-92	1	0	0	0	1	0	0	0	0	0
89	F	63	70.9	165.6	25.9	Cancer of prostate	Robotic radical prostatectomy	253	211	500	0	200	0	1	0	기관내삽관마취	13.4	40.4	210	13.3	1.01	35.3	20	14	4.3	107	15.2	0.8	138	4.3	107	N	P	N	N		RBBB			0	0	0	0	0	0	0	0	0	0
90	M	64	75.1	170.3	25.9	Cancer of prostate	Robotic radical prostatectomy	142	119	500	0	150	0	1	0	기관내삽관마취	15.5	45.9	265	12.9	0.97	33.7	29	31	4.7	101	13.9	0.7	139	4.4	105	N	P	N	N		LVH			0	0	0	0	0	0	0	0	0	0
91	M	68	75.1	165.2	27.5	Cancer of prostate	Robotic radical prostatectomy	200	167	300	0	0	0	2	0	기관내삽관마취	16.1	47.5	284	12.7	0.95	36.5	23	25	4.4	90	8.5	0.7	141	4.2	104	N	N	N	N		RBBB		3.64(93)-2.44(91)-67	1	0	0	0	0	0	0	0	0	0
92	M	66	70	170.3	24.1	Cancer of prostate	Robotic radical prostatectomy	156	128	300	0	100	150	2	0	기관내삽관마취	13.9	42.5	254	12.8	0.97	33.8	29	51	4.6	146	13.7	0.9	142	4.3	103	N	P	N	N	Subsegmental atelectasis in RLLZ.		EF= 62%, Relaxation abnormality of LV filling pattern (E/e=12.3), Concentric LV remodeling	3.15(78)-2.59(93)-82	0	0	0	0	0	0	0	0	0	0
93	M	63	64.7	164.7	24.1	Cancer of prostate	Robotic radical prostatectomy	283	247	1050	0	500	200	1	0	기관내삽관마취	15.5	46.9	190	11.7	0.86	38.5	27	24	4.6		26.7	1	141	4.3	107	N	P	N	N					0	0	0	0	0	0	0	0	0	0
94	M	61	62.7	157.8	25.2	Cancer of prostate	Robotic radical prostatectomy	136	114	500	0	100	0	2	0	기관내삽관마취	14.5	43.7	242	13.1	1	29.5	19	19	4.4		14	1	140	4.6	107	N	P	N	N			EF=55%, Relaxation abnormality of LV filling pattern (E/E =11.7)(18‘10)		1	0	0	0	0	0	0	0	0	0
95	M	70	58	158	23.2	Cancer of prostate	Robotic radical prostatectomy	140	120	300	0	100	0	2	0	기관내삽관마취	13.7	40.6	297	12.5	0.94	32.2	22	24	3.9	87	13	0.9	140	4.7	106	N	N	N	N	Subsegmental atelectasis in right middle lung zone				1	0	0	0	0	0	0	0	0	0
96	M	64	77.1	161.5	29.6	Cancer of prostate	Robotic radical prostatectomy	298	263	500	0	200	0	3	0	기관내삽관마취	15.3	47.6	191	12.2	0.91	37.6	41	55	4.5	115	12.5	0.8	142	4.5	105	N	P	N	N	Subsegmental atelectasis in LLLZ.		EF= 59%, Relaxation abnormality of LV filling pattern (E/e=12.5)		1	0	0	1	0	0	0	0	0	0
97	M	68	58.2	160.4	22.6	Cancer of prostate	Robotic radical prostatectomy	132	108	400	0	0	20	2	0	기관내삽관마취	13.7	42.1	144	11.9	0.88	38.7	24	21	4.3		14.6	0.9	139	4.4	105	N	N	N	N					1	0	0	0	0	0	0	0	0	0
98	M	57	71.5	163.8	26.6	Cancer of prostate	Robotic radical prostatectomy	162	130	550	0	100	0	3	0	기관내삽관마취	14.5	44.4	184	12.9	0.98	32.9	42	35	4.1	92	40.3	10.2	140	5.2	103	N	P	N	N	Focal ill defined haizness in LUL.--> r/o bronchitis				1	0	0	0	0	0	0	0	0	0
99	M	75	62	165.5	22.6	Cancer of prostate	Robotic radical prostatectomy	132	107	300	0	0	0	2	0	기관내삽관마취	13.7	38.9	199	12.4	0.94	34.1	20	18	4.2	2	18.7	1.1	138	4	102	N	P	N	N				3.46(99)-2.64(114)-76	1	0	0	0	0	0	0	0	0	0
100	M	72	80.9	168.8	28.4	Cancer of prostate	Robotic radical prostatectomy	281	242	900	0	0	0	2	0	기관내삽관마취	13.5	39.5	192	12.4	0.93	30.6	27	25	4.3	111	12.9	1.2	142	4.4	106	N	N	N	N				4.04(105)-3.06(119)-76	1	0	0	0	0	0	0	0	0	0
101	M	64	71.9	163.1	27	Cancer of prostate	Robotic radical prostatectomy	132	113	300	0	100	150	1	0	기관내삽관마취	14.4	41.3	217	12.4	0.94	35.8	36	25	4.4		15.2	0.9	138	4	101	N	P	N	N	Subsegmental atelectasis in LLLZ.			3.03(80)-2.35(88)-77	0	0	0	0	0	0	0	0	0	0
102	M	68	74.2	164.1	27.6	Cancer of prostate	Robotic radical prostatectomy	161	140	500	0	0	0	2	0	기관내삽관마취	13.3	41.5	124	14.1	1.1	37.6	20	26	4.3	100	15.6	0.9	143	4.9	106	N	P	N	N			EF= 67%, Relaxation abnormality of LV filling pattern (E/E = 11.4)(11‘)	4.08(109)-3.11(121)-76	0	0	0	0	0	0	0	0	0	0
103	M	70	67.3	165.5	24.6	Cancer of prostate	Robotic radical prostatectomy	186	155	600	0	20	40	2	0	기관내삽관마취	14.8	44.1	192	12.3	0.91	34	28	33	4.1	100	23.1	1.1	141	5.1	103	N	P	N	N	Subsegmental atelectasis in lingular division of LUL.			3.75(109)-3.00(127)-80	1	0	0	0	0	0	0	0	0	0
104	M	65	72.3	165.8	26.3	Cancer of prostate	Robotic radical prostatectomy	119	95	300	0	0	0	2	0	기관내삽관마취	13.8	39.8	284	12.4	0.93	37.9	45	54	4.5	90	22	1.2	142	4.9	106	N	P	N	N	Borderline cardiomegaly.			3.61(92)-2.73(100)-75	1	0	0	0	0	0	0	0	0	0
105	M	59	76.9	170.3	26.5	Cancer of prostate	Robotic radical prostatectomy	163	135	450	0	100	50	2	0	기관내삽관마취	14.7	42.4	199	12.8	0.97	32.8	41	93	4.5	113	15.7	0.9	142	4.6	106	N	P	N	N				4.02(95)-3.43(113)-85	1	0	0	0	0	0	0	1	0	0
106	M	62	76.8	171.9	26	Cancer of prostate	Robotic radical prostatectomy	156	129	500	0	0	0	2	0	기관내삽관마취	14.2	40.1	259	12.7	0.96	37	23	31	4.9	100	14	0.9	140	4.5	105	N	P	N	N		Sinus bradycardia (49bpm)			1	0	0	0	0	0	0	0	0	0
107	M	54	82.5	159.6	32.4	Cancer of prostate	Robotic radical prostatectomy	174	144	1000	0	20	100	2	0	기관내삽관마취	16.3	45.7	224	11.4	0.84	28.1	23	16	4	3	13.6	0.9	139	4.8	102	N	N	N	N		Sinus tachycardia (101bpm)	EF= 55%, Relaxation abnormality of LV filling pattern (E/E = 10.7)(14’)	3.39(91)-2.70(96)-80	1	0	0	0	0	0	0	0	0	0
108	M	72	63.3	165	23.3	Cancer of prostate	Robotic radical prostatectomy	240	208	800	0	50	100	1	0	기관내삽관마취	15	44.1	225	12.5	0.94	32.8	22	15	4.2	100	24.4	0.9	139	3.9	104	P	P	N	N					0	0	0	0	0	0	0	0	0	0
109	M	61	68.7	164.1	25.5	Cancer of prostate	Robotic radical prostatectomy	141	112	300	0	0	0	3	0	기관내삽관마취	14.9	44	200	13.9	1.06	34	31	12	4.6	115	13.6	1.1	141	4.3	101	N	P	N	N	Cardiomegaly	AV block, QTc prolongation (523ms)	EF=62%, HCMP, non-obstructive type (IVSd=13mm, PWd=8mm), Enlarged LA & RA chamber, Indeterminate LV filling pattern d/t A.fibrillation (elevated E/E=20.8), Mild pulmonary hypertension (RVSP=40.3mmHg, RAP=10mmHg) with mild TR (Gr I) (20’01)	3.06(79)-2.46(89)-80	1	0	0	0	0	0	0	0	0	0
110	M	66	63.5	162.6	24	Cancer of prostate	Robotic radical prostatectomy	154	133	300	0	0	0	2	0	기관내삽관마취	13.4	39.8	273	12.6	0.94	35	21	23	4.8		18.5	1.2	143	4.3	104	N	P	N	N				3.39(94)-2.51(99)-74	1	0	0	0	0	0	0	0	0	0
111	M	62	65	171.8	22	Cancer of prostate	Robotic radical prostatectomy	155	131	400	0	0	0	1	0	기관내삽관마취	14.9	43.6	195	12.3	0.91	38.1	22	21	4.7		16	0.8	137	4.3	104	N	N	N	N					0	0	0	0	0	0	0	0	0	0
112	M	77	48.5	158.4	19.3	Cancer of prostate	Robotic radical prostatectomy	140	108	400	0	50	0	2	0	기관내삽관마취	11.8	34.2	277	13	0.98	33.5	22	15	4.4		17.3	1	142	3.9	108	N	N	N	N	Inflammatory sequelae in LULZ.			3.11(102)-1.71(86)-55	1	0	0	0	0	0	0	0	0	0
113	M	55	66.5	169.3	23.2	Cancer of prostate	Robotic radical prostatectomy	157	134	400	0	0	0	1	0	기관내삽관마취	15.9	46.3	383	12.5	0.95	37.1	18	19	4.6	103	9.8	1	141	4.6	106	N	P	P	N					0	0	0	0	0	0	0	0	0	0
114	M	74	83.4	167.6	29.7	Cancer of prostate	Robotic radical prostatectomy	146	117	700	0	0	0	2	0	기관내삽관마취	15.5	44.3	162	13.2	1.01	33.7	19	23	4.2	124	18.6	1.2	144	3.5	109	N	P	N	N					1	0	0	0	0	0	0	0	0	0
115	M	62	62.6	167.7	22.3	Cancer of prostate	Robotic radical prostatectomy	147	119	800	0	0	0	2	0	기관내삽관마취	15.9	45.2	291	12.5	0.94	36.8	21	19	4.1		11.5	0.8	140	4.3	106	N	P	N	N					1	0	0	0	0	0	0	0	0	0
116	M	68	60.4	162.5	22.9	Cancer of prostate	Robotic radical prostatectomy	213	183	800	0	100	0	2	0	기관내삽관마취	14.7	43.9	233	12.4	0.93	39.9	21	21	4.1	88	16.3	1	143	4.2	110	N	N	N	N		Sinus Bradycardia ( HR : 55 )			0	0	0	0	0	0	0	0	0	0
117	M	73	79.8	166.1	28.9	Cancer of prostate	Robotic radical prostatectomy	179	154	800	0	0	0	2	0	기관내삽관마취	14.7	41.8	163	12.7	0.96	33.2	25	23	4	236	14.7	1.1	135	4.4	101	N	P	N	N					0	0	0	0	0	0	0	0	0	0
118	M	68	58.2	170.3	20.1	Cancer of prostate	Robotic radical prostatectomy	269	234	800	0	0	0	2	0	기관내삽관마취	15.6	45.9	183	12.5	0.94	34.7	21	16	4.5	95	11.8	0.9	140	4.4	104	N	P	N	N	several nodules in LMLZ, probable inflammatory granuloma			4.57(114)-3.08(112)-67	0	0	0	0	0	0	0	1	0	0
119	M	72	61.3	162.4	23.2	Cancer of prostate	Robotic radical prostatectomy	160	135	600	0	0	0	2	0	기관내삽관마취	15.3	44.4	256	12.3	0.92	36.6	22	29	4.3		15.4	1	142	4.6	107	N	P	N	N		Lt. axis deviation		3.40(95)-2.18(90)-64	0	0	0	0	0	0	0	1	1	0
120	M	70	69.8	167.8	24.8	Cancer of prostate	Robotic radical prostatectomy	145	116	300	0	0	0	2	0	기관내삽관마취	15	43	153	12.8	0.96	33	23	26	4.5		17.5	1	141	4.5	105	N	P	N	N			EF=71%, Relaxation abnormality of LV filling pattern (E/E=7.6), Minimal pericardial effusion	4.01(107)-3.10(122)-77	1	0	0	0	0	0	0	0	0	0
121	M	62	78	173	26.1	Cancer of prostate	Robotic radical prostatectomy	243	207	1100	0	0	0	1	0	기관내삽관마취	14.7	42.1	260	12.3	0.91	36.7	21	22	4	106	15.9	0.8	139	3.9	109	N	P	N	N	Mild cardiomegaly.	Sinus bradyacardia (58bpm)			0	0	0	0	0	0	0	0	0	0
122	M	57	65	162	24.8	Cancer of prostate	Robotic radical prostatectomy	194	172	500	0	0	0	2	0	기관내삽관마취	11.6	34	374	13.2	1	37.5	24	26	4.3	108	16.9	0.9	139	4.2	105	N	P	N	N					1	0	0	0	0	0	0	0	0	0
123	M	66	57	172.3	19.2	Cancer of prostate	Robotic radical prostatectomy	146	120	550	0	10	0	2	0	기관내삽관마취	11.9	34.7	208	13.9	1.07	26.3	26	25	3.9	112	6	0.7	137	3.4	102	N	P	N	N		intraventricular conduction delay	EF=58%, Relaxation abnormality of LV filling pattern (E/E=7.6)		0	0	0	0	0	0	0	0	0	0
124	M	70	75.1	156.4	30.7	Cancer of prostate	Robotic radical prostatectomy	171	143	800	0	0	200	2	0	기관내삽관마취	14.4	42.2	215	12.8	0.96	38.1	36	39	4.1		19.2	0.8	142	4	108	N	P	N	N			EF=56%, Relaxation abnormality of LV filling pattern (E/E=11.4)	3.30(90)-2.54(101)-77	1	0	0	0	0	0	0	0	0	0
125	M	76	62.1	169	21.7	Cancer of prostate	Robotic radical prostatectomy	262	233	700	0	0	0	2	0	기관내삽관마취	15	43.4	295	12.7	0.96	35.4	33	32	4.6	98	11.5	0.9	141	4.2	105	N	P	N	N				3.59(92)-2.37(94)-66	1	0	0	0	0	0	0	0	0	0
126	M	68	66.4	170.4	22.9	Cancer of prostate	Robotic radical prostatectomy	268	223	700	0	50	0	2	0	기관내삽관마취	14.5	42.5	218	13.5	1.03	36	42	68	4.4	121	21.6	1	143	5.2	107	N	P	N	N		LVH	EF= 65%, Mixed type HCMP(basal and mid anteroseptum, ant, and mid inferoseptum and apex) without LVOT obstruction, No SAM. Mild MR, LAE(08/19, 타병원기록)	4.26(106)-3.06(111)-72	1	0	0	0	0	0	0	0	0	0
127	M	63	65.9	162.5	25	Cancer of prostate	Robotic radical prostatectomy	149	124	300	0	10	0	3	0	기관내삽관마취	11.9	36.4	128	13.1	0.99	30	29	17	4.2		18.2	1.1	142	4.7	108	P	N	N	N		1st degree AV block			0	0	0	0	0	0	0	0	0	0
128	M	57	68.2	163.1	25.6	Cancer of prostate	Robotic radical prostatectomy	180	154	300	350	0	0	1	0	기관내삽관마취	15.4	45.2	317	12.8	0.96	34.1	23	21	4.2	91	11.9	0.6	143	3.7	109	N	N	N	N					0	0	0	0	0	0	0	0	0	0
129	M	64	59.7	173.5	19.8	Cancer of prostate	Robotic radical prostatectomy	224	195	450	0	0	0	1	0	기관내삽관마취	14.5	43.5	225	13.1	0.99	35.5	31	54	4.3	140	18.8	0.9	140	4.1	106	N	N	N	N		Sinus bradycardia (bpm 51) / RBBB			0	0	0	0	0	0	0	0	0	0
130	M	67	64.8	165.2	23.7	Cancer of prostate	Robotic radical prostatectomy	142	119	300	0	0	0	2	0	기관내삽관마취	13.8	39.6	151	13.1	0.99	31.6	22	20	4.4	110	15	1	139	3.9	107	N	P	N	N	Widening of right paratracheal stripe. --> R/O, paratracheal and hilar LN enlargement.	RVH	EF= 60%, Concentric LV remodeling. Relaxation abnormality of LV filling pattern (elevated E/E = 15). Enlarged Sinus of Valsalva (2.14㎝/㎡, 36.7mm) & Ascending aorta (2.18㎝/㎡, 37.3mm) ; LVOT (20.8mm), ST junction (29.6mm)	3.62(96)-2.21(85)-61	1	0	0	0	0	0	0	0	0	0
131	M	67	82.9	172.8	27.8	Cancer of prostate	Robotic radical prostatectomy	157	136	600	0	0	0	2	0	기관내삽관마취	14.9	44.3	270	12.7	0.95	40	34	45	4.4	99	10.8	0.9	139	4.6	102	N	P	N	N			EF= 58%, Normal LV systolic function (EF = 58%)2. Relaxation abnormality of LV filling pattern (E/E = 11.6)(11/12)	3.86(91)-3.43(118)-89	1	0	0	0	0	0	0	0	0	0
132	M	60	68.6	165.2	25.1	Cancer of prostate	Robotic radical prostatectomy	127	102	200	0	50	0	1	0	기관내삽관마취	14.1	40.4	215	13.9	1.06	36.4	35	38	4.7	110	16.4	0.7	139	4.5	103	N	N	N	N		Sinus bradycardia (bpm 50)			0	0	0	0	0	0	0	0	0	0
133	M	60	65.5	158.1	26.2	Cancer of prostate	Robotic radical prostatectomy	174	150	450	0	0	0	1	0	기관내삽관마취	15.7	45.9	141	12.6	0.95	42	26	19	4.2		17.4	1.1	141	4.2	108	N	P	N	N					0	0	0	0	0	0	0	0	0	0
134	M	73	75	170	26	Cancer of prostate	Robotic radical prostatectomy	155	117	530	0	0	0	3	0	기관내삽관마취	12.3	36.1	117	13.5	1.03	37.4	15	11	4.9	124	22.7	1	139	4.7	108	N	N	N	N	Subsegmental atelectasis in both lower lung zones.		EF= 57%, Enlarged LA chamber size. Relaxation abnormality of LV filling pattern (elevated E/E = 17.1). Mild pulmonary hypertension (RVSP = 41.6mmHg)(13‘)	3.78(98)-2.81(110)-74	1	1	0	0	0	0	0	0	0	0
135	M	62	87.3	168.7	30.7	Cancer of prostate	Robotic radical prostatectomy	252	212	1200	0	200	0	2	0	기관내삽관마취	15.1	45	199	13	0.98	37.1	23	22	4.4	106	20.9	1	139	3.8	105	N	N	N	N			EF= 60%, Relaxation abnormality of LV filling pattern (E/E = 7.5)		1	0	0	0	0	0	0	0	0	0
136	M	73	77.1	163.8	28.7	Cancer of prostate	Robotic radical prostatectomy	161	135	600	0	0	0	2	0	기관내삽관마취	14.9	43.3	126	12.8	0.96	32.7	36	16	4.7	113	13.5	0.8	140	4.2	103	N	P	N	N		Echo : EF=59%, Concentric LV remodeling. Relaxation abnormality of LV filling pattern (E/E=9.7)		2.82(77)-2.24(91)-79	1	0	0	0	0	0	0	0	0	0
137	M	67	71.2	155.6	29.4	Cancer of prostate	Robotic radical prostatectomy	152	128	500	0	0	0	2	0	기관내삽관마취	15.2	44.3	246	12.7	0.95	31.2	27	17	4.2	129	15.7	0.8	139	4.1	106	N	P	N	N	Subsegmental atelectasis in left lower lung zone.		EF= 64%, Concentric LV remodeling. Relaxation abnormality of LV filling pattern (E/E = 9.9). Enlarged Sinus of Valsalva (2.27㎝/㎡, 39.1mm) & Ascending aorta (2.11㎝/㎡, 36.3mm); LVOT (21.5mm), ST junction (30.8mm)	2.03(59)-1.85(77)-91	1	0	0	0	0	0	0	0	0	0
138	M	78	50.7	158.1	20.3	Cancer of prostate	Robotic radical prostatectomy	139	117	350	0	0	100	2	0	기관내삽관마취	13.9	41.4	294	13.1	0.99	35.6	21	12	3.9	119	18.2	1.1	140	4.7	109	N	P	N	N	reticular opacities in BLLZ. D/Dx. senile change. ILD.	LVH	EF=58%, Concentric LV remodeling, Relaxation abnormality of LV filling pattern (E/E=9.6), Enlarged Sinus of Valsalva (2.67㎝/㎡, 41.1mm) & Ascending aorta(2.72㎝/㎡, 41.9mm) LVOT (23.4mm), ST junction (34.8mm)	3.15(97)-2.61(124)-83	1	0	0	0	0	0	0	0	0	0
139	M	76	74.7	158	29.9	Cancer of prostate	Robotic radical prostatectomy	263	230	700	0	0	0	2	0	기관내삽관마취	13.3	39.4	217	12.9	0.97	36.4	22	20	4.3	94	33.4	1.2	148	4.7	113	N	P	N	N			EF= 71%, Concentric LVH. Relaxation abnormality of LV filling pattern (E/E = 8) E 148/4.7/113(01/11)	2.10(66)-1.60(76)-76	1	0	0	0	0	0	0	0	1	0
140	M	68	80	163.7	29.9	Cancer of prostate	Robotic radical prostatectomy	163	131	500	0	0	0	2	0	기관내삽관마취	14.1	40.5	221	13.3	1	35.8	23	29	4.7	105	17.6	0.9	136	4.2	103	N	P	N	N		1st degree AV block	EF= 63%, Relaxation abnormality of LV filling pattern (E/E = 14.5)(11‘)	2.71(74)-2.29(90)-85	1	0	0	0	0	0	0	0	0	0
141	M	58	72.7	170.3	25.1	Cancer of prostate	Robotic radical prostatectomy	141	118	450	0	0	0	1	0	기관내삽관마취	14.8	43.5	180	12.9	0.97	33.9	28	33	4.9		22	0.9	140	4.2	103	N	P	N	N					0	0	0	0	0	0	0	0	0	0
142	M	73	81.6	173.3	27.2	Cancer of prostate	Robotic radical prostatectomy	153	127	600	0	0	0	2	0	기관내삽관마취	12.8	38.8	451	13.6	1.04	39.9	31	17	4.1	118	18.1	0.9	137	4.5	105	N	P	N	N					1	0	0	0	0	0	0	0	0	0
143	M	73	74.5	162.4	28.2	Cancer of prostate	Robotic radical prostatectomy	261	225	500	0	200	100	2	0	기관내삽관마취	12.4	36.6	276	13.1	0.99	32	23	23	4.2		17.9	0.9	141	4.2	106	N	P	N	N	S/P LLL lobectomy. R/O residual scanty amount of left pleural effusion.	RBBB	EF= 66%, Relaxation abnormality of LV filling pattern (elevated E/E = 18.9). Enlarged Sinus of Valsalva (2.25cm/㎡,39.5mm), Ascending aorta (2.34cm/㎡,41mm); LVOT (18mm), ST junction (32.5mm)(2008)	3.24(94)-2.81(122)-87	1	0	0	0	0	0	0	0	0	0
144	M	60	59.7	161	23	Cancer of prostate	Robotic radical prostatectomy	137	115	500	0	0	50	2	0	기관내삽관마취	14.9	44.1	229	12.2	0.9	31	19	11	4.5	165	20	0.8	138	4.7	102	N	P	N	N	Several calcified granulomas in both lungs with post-inflammatory sequelae in left.	Echo : EF= 64%, Relaxation abnormality of LV filling pattern (E/E = 8.6)			1	0	0	0	0	0	0	0	0	0
145	M	77	58.5	160.2	22.8	Cancer of prostate	Robotic radical prostatectomy	155	133	600	0	0	0	3	0	기관내삽관마취	14.2	40.7	308	14.4	1.12	51.1	74	66	3.9	109	16.8	0.9	143	3.8	108	N	P	N	N	diffuse emphysematous change in both lungs. probable post inflammatory sequelae in BUL.		EF=71%, Relaxation abnormality of LV filling pattern (E/E=7.1)	3.24(101)-1.87(89)-58	0	0	0	0	0	0	0	0	1	0
146	M	68	73.8	167.3	26.4	Cancer of prostate	Robotic radical prostatectomy	147	110	400	0	0	0	2	0	기관내삽관마취	14.8	44.8	174	12.5	0.93	38.3	33	35	4.5		17.7	1.2	141	4.5	106	N	P	N	N	a small calcified nodule in right side of mediastinum, considering CT finding.		EF=72%, Relaxation abnormality of LV filling pattern (E/E=8.2)	3.55(91)-3.08(115)-87	1	0	0	0	0	0	0	0	0	0
147	M	64	73.9	173.9	24.4	Cancer of prostate	Robotic radical prostatectomy	181	150	400	0	0	200	3	0	기관내삽관마취	10.8	33.5	346	13.1	0.99	38	27	17	4.3	116	11.3	0.8	142	4.3	106	N	P	N	N		VPC	EF= 71%, Relaxation abnormality of LV filling pattern (E/E = 7.3); Frequent VPCs. Visible pacemaker lead in RA & RV		0	0	0	0	0	0	0	0	0	0
148	M	69	73.9	169	25.6	Cancer of prostate	Robotic radical prostatectomy	138	107	400	0	0	0	3	0	기관내삽관마취	14.6	42.8	159	12.3	0.91	35.5	49	25	4.1	1	16.1	1.3	142	4.4	108	N	N	N	N		A.fib (73 bpm)		3.66(94)-2.81(106)-77	1	1	0	0	0	0	0	0	0	0
149	M	64	70.5	170.5	24.3	Cancer of prostate	Robotic radical prostatectomy	271	233	800	0	250	200	2	0	기관내삽관마취	16.3	49.4	193	12.1	0.89	30.6	19	17	4.5	121	16.8	1.5	140	4.7	104	N	P	N	N		RBBB			1	0	0	0	0	0	0	0	0	0
150	M	68	96.1	172.9	32.1	Cancer of prostate	Robotic radical prostatectomy	150	123	450	0	20	100	2	0	기관내삽관마취	13.8	40.4	321	12.2	0.9	33.6	27	29	4.4	118	14.7	1	140	3.3	103	N	P	N	N		1st degree AV block	EF= 65%, Concentric LV remodeling, Relaxation abnormality of LV filling pattern (E/E = 11.4)	4.27(102)-3.44(120)-80	1	0	0	0	0	0	0	0	0	0
151	M	69	67	165	24.6	Cancer of prostate	Robotic radical prostatectomy	231	189	450	0	20	100	3	0	기관내삽관마취	14.1	41.3	235	14.3	1.1	43.7	32	25	4.6	113	11.2	0.7	130	4	97	N	P	N	N				3.73(99)-3.02(117)-81	1	0	0	1	0	0	0	0	0	0
152	M	74	68	163	25.6	Cancer of prostate	Robotic radical prostatectomy	137	106	250	0	10	0	2	0	기관내삽관마취	14.5	42.8	210	13	0.98	37	29	39	5		18.3	0.9	139	4	102	N	P	N	N			EF=73%, Concentric LV remodeling, Relaxation abnormality of LV filling pattern (E/E=11), Enlarged Sinus of Valsalva (2.63cm/㎡, 45.7mm), ST junction(1.91cm/㎡, 33.2mm), Asc. aorta (2.35cm/㎡, 40.8mm), LVOT (21.7mm)	3.08(93)-2.40(109)-78	1	0	0	0	0	0	0	0	0	0
153	M	72	64	166.2	23.2	Cancer of prostate	Robotic radical prostatectomy	135	105	0	0	15	0	3	0	기관내삽관마취	14.9	43.9	357	11.5	0.85	31.1	30	31	4.4	108	9.7	0.9	138	4	104	N	P	N	N	Calcific granulomas in RML.		EF=56%, Concentric LV remodeling, Summation of E/A wave d/t tachycardia (HR=93), Visible chiari network in RA	3.19(85)-2.59(103)-81	1	0	0	0	0	0	0	0	0	0
154	M	60	72	167.6	25.6	Cancer of prostate	Robotic radical prostatectomy	145	116	350	0	100	0	1	0	기관내삽관마취	16.5	47.3	244	12.4	0.93	34.3	25	24	4.2	100	16.2	0.9	140	4.2	105	N	N	N	N		Sinus bradycardia(52bpm)/Blocked APC			0	0	0	0	0	0	0	0	0	0
155	M	74	63.8	157.4	25.8	Cancer of prostate	Robotic radical prostatectomy	251	206	600	0	10	150	3	0	기관내삽관마취	13.9	41.1	200	13.8	1.06	36.6	30	28	4		18.4	1.3	140	4.5	107	N	P	N	N	Probable subsegmental atelectasis in LLL.		EF=69%, Relaxation abnormality of LV filling pattern (E/E=11)	3.16(101)-2.14(103)-68	0	0	0	0	0	0	0	0	1	0
[truncated: 21 more columns]

## Sheet: Hysterectomy
No	Sex	Age	Wt	Ht	BMI	PreopDx	OP Name	ANE Time	OP Time	Crystal (mL)	Colloid (mL)	Blood loss	Urine output	ASA	EM	주마취방법	Hb	Hct	Plt	PT	INR	aPTT	AST	ALT	Alb	Glc	BUN	Cr	Na	K	Cl	HBsAg	AntiHBs	RPR	AntiHIV	CXR	ECG	Echo	PFT	Hypertension	Atrial fibrillation	Coronary artery disease	Angina pectoris	Myocardial infarction	Congestive heart failure	Valvular heart disease	Asthma	COPD	Interstitial lung disease
1	F	50	48.5	150.8	21.3	Myoma uteri	Robotic total hysterectomy	144	108					1	0	기관내삽관마취																								0	0	0	0		0	0	0	0	0
2	F	41	57	167.6	20.4	Myoma uteri	Robotic total hysterectomy	180	146					1	0	기관내삽관마취																								0	0	0	0		0	0	0	0	0
3	F	59	65.8	157.8	26.4	CIN(Cervical intraepithelial neoplasia) grade 3	Robotic total hysterectomy	155	116					2	0	기관내삽관마취																								1	0	0	0		0	0	0	0	0
4	F	41	48.9	160.8	18.8	Myoma uteri	Robotic total hysterectomy	204	169					1	0	기관내삽관마취																								0	0	0	0		0	0	0	0	0
5	F	76	51.7	140.1	26	Female cystocele	Robotic subtotal hysterectomy	328	285					2	0	기관내삽관마취																						EF= 67%. Relaxation abnormality of LV filling pattern (elevated E/E`=15.4)	1.34(80)-1.15(107)-86	1	0	0	0		0	0	0	0	0
6	F	64	61.6	151.2	26.8	Female cystocele	Robotic subtotal hysterectomy	325	290					2	0	기관내삽관마취																						EF=70%. Concentric LV remodeling. Relaxation abnormality of LV filling pattern (E/E`=7.5)		1	0	0	0		0	0	0	0	0
7	F	46	71.1	157.9	28.8	Leiomyoma of uterus unspecified	Robotic total hysterectomy	290	253					1	0	기관내삽관마취																								0	0	0	0		0	0	0	0	0
10	F	68	49.1	149.5	22.1	Cancer of endometrium	Robotic total hysterectomy	355	315					2	0	기관내삽관마취																							2.60(115)-2.18(137)-84	1	0	0	0		0	0	0	0	0
11	F	47	52.5	165.7	19.1	Myoma uteri	Robotic total hysterectomy	184	156	600	0			1	0	기관내삽관마취																								0	0	0	0		0	0	0	0	0
12	F	27	105.8	161.9	40.5	Cancer of endometrium	Robotic total hysterectomy	171	139	700	0			2	0	기관내삽관마취																							3.08(80)-2.51(82)-81	0	0	0	0		0	0	0	0	0
13	F	67	60	150.3	26.7	Cancer of endometrium	Robotic total hysterectomy	295	239	1100	100			2	0	기관내삽관마취																							2.66(114)-2.21(135)-83	0	0	0	0		0	0	0	0	0
14	F	60	61.9	150.1	27.1	Tuberculosis of other female genital organs	Robotic total hysterectomy	337	266	800	300			2	0	기관내삽관마취																						EF=57%. Borderline Enlarged LA chamber size. Pseudonormalization of LV filling pattern (elevated E/E=20.3). Mild pulmonary hypertension (RVSP=47.5mmHg)		1	0	0	0		0	0	0	0	0
15	F	46	60.2	164.1	22.3	Myoma uteri	Robotic total hysterectomy	215	180	850	0			1	0	기관내삽관마취																								0	0	0	0		0	0	0	0	0
16	F	54	62.9	154.1	26.1	Cancer of cervix uteri	Robotic radical hysterectomy	355	305	150	0			1	0	기관내삽관마취																							2.48(82)-2.08(93)-84	1	0	0	0		0	0	0	0	0
17	F	37	55.5	165.2	20.2	Cancer of exocervix	Robotic radical hysterectomy	330	298	1100	500			1	0	기관내삽관마취																								0	0	0	0		0	0	0	0	0
18	F	54	70.9	153.2	29.9	Candidiasis of vulva and vagina(N77.1*)	Robotic total hysterectomy	284	236	100	0			2	0	기관내삽관마취																							2.63(94)-2.41(116)-92	1	0	0	0		0	0	0	0	0
19	F	51	52.2	162.8	19.8	Cancer of endometrium	Robotic total hysterectomy	193	136	500	200			1	0	기관내삽관마취																								0	0	0	0		0	0	0	0	0
21	F	47	54.1	169.4	18.9	Mass pelvis	Robotic total hysterectomy	278	247	1100	500			1	0	기관내삽관마취																								0	0	0	0		0	0	0	0	0
22	F	61	58.1	151.3	25.4	Candidiasis of vulva and vagina(N77.1*)	Robotic subtotal hysterectomy	312	273	600	0			2	0	기관내삽관마취																								0	0	0	0		0	0	0	0	0
23	F	44	54.1	157.8	21.9	Myoma uteri	Robotic total hysterectomy	197	163	500	0			1	0	기관내삽관마취																								0	0	0	0		0	0	0	0	0
24	F	63	63.5	154.6	26.6	Cancer of endometrium	Robotic total hysterectomy	150	119	350	20			2	0	기관내삽관마취																								0	0	0	0		0	0	0	0	0
25	F	64	51.5	140.6	26	Candidiasis of vulva and vagina(N77.1*)	Robotic subtotal hysterectomy	338	282	900	0			1	0	기관내삽관마취																								0	0	0	0		0	0	0	0	0
26	F	58	65.5	156	26.7	Myoma uteri	Robotic total hysterectomy	185	145	600	0			1	0	기관내삽관마취																								0	0	0	0		0	0	0	0	0
27	F	43	64.1	167.2	22.9	Myoma uteri	Robotic total hysterectomy	207	169	400	0			2	0	기관내삽관마취																							3.24(87)-2.52(88)-78	0	0	0	0		0	0	1	0	0
28	F	58	56.3	162	21.3	Female cystocele	Robotic subtotal hysterectomy	328	299	0	0	200	150	1	0	기관내삽관마취																								0	0	0	0		0	0	0	0	0
29	F	47	69	174	22.8	Myoma uteri	Robotic total hysterectomy	145	115	500	0	200	100	1	0	기관내삽관마취																								0	0	0	0		0	0	0	0	0
30	F	60	84.3	157.8	34.1	Malignant neoplasm of endometrium	Robotic total hysterectomy	322	287	1050	500	100	450	2	0	기관내삽관마취																					RAE	EF= 65%. Severe degenerative AS (AVA by conti.= 0.74㎠.		1	0	0	0		0	0	0	0	0
31	F	43	60.3	167.1	21.5	Myoma uteri	Robotic total hysterectomy	190	157	700	0	150	100	1	0	기관내삽관마취																								0	0	0	0		0	0	0	0	0
32	F	60	63.8	152.3	27.3	Candidiasis of vulva and vagina(N77.1*)	Robotic radical hysterectomy	238	200	700	0	200	200	1	0	기관내삽관마취																								0	0	0	0		0	0	0	0	0
33	F	47	64.1	168.2	22.7	Myoma uteri	Robotic total hysterectomy	170	139	600	0	30	0	1	0	기관내삽관마취																					ST depression in II. aVF			0	0	0	0		0	0	0	0	0
34	F	53	58.5	163	21.8	Cancer of endometrium	Robotic total hysterectomy	230	191	500	100	100	0	1	0	기관내삽관마취																								0	0	0	0		0	0	0	0	0
35	F	43	76.3	168.6	26.9	Adenomyosis	Robotic total hysterectomy	142	105	350	0	100	50	1	0	기관내삽관마취																								0	0	0	0		0	0	0	0	0
36	F	45	80.6	169.2	28	Cancer of endocervix	Robotic radical hysterectomy	292	232	600	500	150	500	1	0	기관내삽관마취																								0	0	0	0		0	0	0	0	0
37	F	43	75.1	170.3	26	Ovarian cyst	Robotic total hysterectomy	172	136	400	0	50	0	1	0	기관내삽관마취																					RBBB			0	0	0	0		0	0	0	0	0
38	F	48	55.2	168.6	19.5	Myoma uteri	Robotic total hysterectomy	162	124	300	0	50	150	1	0	기관내삽관마취																					RAD			0	0	0	0	0	0	0	0	0	0
39	F	51	52.3	149.7	23.4	Cancer of endometrium	Robotic total hysterectomy	158	134	300	350	100	50	2	0	기관내삽관마취																					Sinus arrhythmia			1	0	0	0	0	0	0	0	0	0
40	F	54	52.3	160.3	20.3	Cancer of endometrium	Robotic total hysterectomy	135	110	300	200	50	100	2	0	기관내삽관마취																								0	0	0	0	0	0	0	0	0	0
41	F	47	64.39	160.8	25	Endometrial intraepithelial neoplasia[EIN]	Robotic total hysterectomy	145	112	500	0	100	0	2	0	기관내삽관마취																					Sinus bradycardia (59 bpm)			0	0	0	0	0	0	0	0	0	0
42	F	46	63	148.5	28.8	Myoma uteri	Robotic total hysterectomy	137	108	600	0	300	0	2	0	기관내삽관마취																								0	0	0	0	0	0	0	0	0	0
43	F	44	65.4	164	24.2	Myoma uteri	Robotic total hysterectomy	157	127	300	0	70	100	1	0	기관내삽관마취																								0	0	0	0	0	0	0	0	0	0
44	F	42	66.9	159.9	26.1	Cancer of cervix uteri	Robotic radical hysterectomy	328	277	1100	200	0	0	2	0	기관내삽관마취																					Sinus bradycardia (59 bpm)			1	0	0	0	0	0	0	0	0	0
45	F	62	58.2	155.9	24.1	Cancer of endometrium	Robotic total hysterectomy	238	197	800	0	200	300	2	0	기관내삽관마취																							2.29(85)-1.91(97)-83	0	0	0	0	0	0	0	1	0	0
46	F	47	67	167.4	24	Leiomyoma of uterus unspecified	Robotic total hysterectomy	216	171	600	0	150	250	1	0	기관내삽관마취																								0	0	0	0	0	0	0	0	0	0
47	F	55	69.5	153.9	29.5	Candidiasis of vulva and vagina(N77.1*)	Robotic radical hysterectomy	395	333	500	400	100	500	3	0	기관내삽관마취																					Sinus tachycardia(105bpm)			1	0	0	0	0	0	0	0	0	0
48	F	48	61	152	26.4	Candidiasis of vulva and vagina(N77.1*)	Robotic total hysterectomy	223	189	200	0	150	0	1	0	기관내삽관마취																								0	0	0	0	0	0	0	0	0	0
49	F	54	54.7	163.1	20.3	Cancer of endometrium	Robotic total hysterectomy	336	305	700	0	20	0	1	0	기관내삽관마취																					Sinus bradycardia (58 bpm)			0	0	0	0	0	0	0	0	0	0
50	F	53	59	164.8	21.9	Myoma uteri	Robotic total hysterectomy	329	295	800	0	0	0	2	0	기관내삽관마취																							3.66(109)-2.86(113)-78	0	0	0	0	0	0	0	1	0	0
51	F	60	56	150.1	24.9	Cancer of cervix uteri	Robotic radical hysterectomy	315	236	1300	200	50	200	2	0	기관내삽관마취																								0	0	0	0	0	0	0	0	0	0
52	F	46	58.1	157.8	23.5	Myoma uteri	Robotic total hysterectomy	178	141	1200	0	20	0	1	0	기관내삽관마취																								0	0	0	0	0	0	0	0	0	0
53	F	46	61.5	155	25.4	Cancer of cervix uteri	Robotic radical hysterectomy	294	200	550	100	50	400	1	0	기관내삽관마취																								0	0	0	0	0	0	0	0	0	0
54	F	53	58.4	153.2	24.8	Cancer of endometrium	Robotic total hysterectomy	266	199	1000	100	200	400	1	0	기관내삽관마취																								0	0	0	0	0	0	0	0	0	0
55	F	54	57.5	168.8	20.2	Adenomyosis	Robotic total hysterectomy	138	115	500	0	150	0	1	0	기관내삽관마취																								0	0	0	0	0	0	0	0	0	0
56	F	45	58.2	156.9	23.8	Chronic PID(pelvic inflammatory disease) female	Robotic total hysterectomy	172	138	500	0	20	50	1	0	기관내삽관마취																								0	0	0	0	0	0	0	0	0	0
57	F	49	52.6	158.8	20.8	Endometrial hyperplasia	Robotic total hysterectomy	176	141	800	0	100	0	2	0	기관내삽관마취																					Prolonged QT			0	0	0	0	0	0	0	0	0	0
58	F	46	59.3	160.6	23	Candidiasis of vulva and vagina(N77.1*)	Robotic total hysterectomy	374	337	750	0	200	200	1	0	기관내삽관마취																								0	0	0	0	0	0	0	0	0	0
59	F	47	62	160.9	24.2	Cancer of endometrium	Robotic total hysterectomy	251	211	700	0	100	200	1	0	기관내삽관마취																								0	0	0	0	0	0	0	0	0	0
60	F	48	55.5	152.1	23.8	Myoma uteri	Robotic total hysterectomy	153	118	400	0	50	150	1	0	기관내삽관마취																								0	0	0	0	0	0	0	0	0	0
61	F	39	64.2	163.5	24.1	Myoma uteri	Robotic total hysterectomy	218	177	700	0	400	0	2	0	기관내삽관마취																					LVH			0	0	0	0	0	0	0	0	0	0
62	F	51	76.3	158.7	30.4	Myoma uteri	Robotic total hysterectomy	229	185	800	0	150	0	2	0	기관내삽관마취																						EF=72%. Pseudonormalization of LV filling pattern (E/E=10.6)(14‘06/05)		1	0	0	0	0	0	0	0	0	0
63	F	44	58.7	157.8	23.5	Myoma uteri	Robotic total hysterectomy	175	134	300	0	150	0	1	0	기관내삽관마취																					미판독			0	0	0	0	0	0	0	0	0	0
64	F	62	51.2	149	23	Cancer of cervix uteri	Robotic radical hysterectomy	261	193	700	150	150	250	1	0	기관내삽관마취																							2.37(100)-1.79(106)-76	0	0	0	0	0	0	0	0	0	0
65	F	56	80.5	152.5	34.6	Candidiasis of vulva and vagina(N77.1*)	Robotic subtotal hysterectomy	384	335	1050	0	150	150	2	0	기관내삽관마취																						EF=67%. Concentric LV remodeling. Relaxation abnormality of LV filling pattern (E/E=7.9)		1	0	0	0	0	0	0	0	0	0
66	F	60	69.4	149.1	31.1	Candidiasis of vulva and vagina(N77.1*)	Robotic total hysterectomy	152	110	400	0	50	250	2	0	기관내삽관마취																								0	0	0	0	0	0	0	0	0	0
67	F	46	75.5	161.4	28.9	CIN(Cervical intraepithelial neoplasia) grade 3	Robotic total hysterectomy	176	142	500	0	150	400	1	0	기관내삽관마취																								0	0	0	0	0	0	0	0	0	0
68	F	43	53.8	156.3	21.8	Myoma uteri	Robotic total hysterectomy	173	144	450	0	200	500	2	0	기관내삽관마취																								0	0	0	0	0	0	0	0	0	0
69	F	51	80.3	159.7	31.6	Cancer of endometrium	Robotic total hysterectomy	376	316	1000	150	200	500	2	0	기관내삽관마취																							3.10(99)-2.60(110)-84	0	0	0	0	0	0	0	1	0	0
70	F	60	62.4	162.6	23.6	Cancer of endometrium	Robotic total hysterectomy	296	261	500	0	0	150	1	0	기관내삽관마취																								0	0	0	0	0	0	0	0	0	0
71	F	41	51.5	162.5	19.4	Endometrial intraepithelial neoplasia[EIN]	Robotic total hysterectomy	174	126	600	0	50	400	1	0	기관내삽관마취																								0	0	0	0	0	0	0	0	0	0
72	F	50	61.4	160.1	23.8	Myoma uteri	Robotic total hysterectomy	157	124	500	0	100	100	2	0	기관내삽관마취																								0	0	0	0	0	0	0	0	0	0
73	F	45	70.6	154.9	29.5	Candidiasis of vulva and vagina(N77.1*)	Robotic total hysterectomy	182	143	500	0	100	150	1	0	기관내삽관마취																					미판독			0	0	0	0	0	0	0	0	0	0
74	F	49	55.8	164.7	20.4	Myoma uteri	Robotic total hysterectomy	209	177	400	0	100	100	1	0	기관내삽관마취																								0	0	0	0	0	0	0	0	0	0
75	F	59	54.9	159.9	21.4	Cancer of endometrium	Robotic total hysterectomy	350	283	600	200	200	400	3	0	기관내삽관마취																							1.97(64)-1.22(53)-62	0	0	0	0	0	0	0	1	0	0
76	F	52	72.1	153.6	30.8	Leiomyoma of uterus unspecified	Robotic total hysterectomy	184	151	600	0	200	100	2	0	기관내삽관마취																							2.40(85)-1.93(91)-80	1	0	0	0	0	0	0	1	0	0
77	F	49	48.8	156.1	19.7	Myoma uteri	Robotic total hysterectomy	155	126	300	0	100	0	2	0	기관내삽관마취																					Sinus bradycardia(53bpm)			0	0	0	0	0	0	0	0	0	0
78	F	47	59.9	150.8	26.2	DUB(dysfunctional uterine bleeding)	Robotic total hysterectomy	177	139	1100	50	200	0	1	1	기관내삽관마취																								0	0	0	0	0	0	0	0	0	0
79	F	53	61.2	157.4	24.7	Myoma uteri	Robotic total hysterectomy	163	129	450	0	100	0	2	0	기관내삽관마취																								0	0	0	0	0	0	0	0	0	0
80	F	54	60.8	158.2	24	CIN(Cervical intraepithelial neoplasia) grade 3	Robotic total hysterectomy	220	195	900	0	100	150	2	0	기관내삽관마취																					Sinus rhythm with 1st degree AV block			0	0	0	0	0	0	0	0	0	0
81	F	56	63.8	156.4	25.9	Uterovaginal prolapse	Robotic subtotal hysterectomy	384	352	1250	0	110	400	2	0	기관내삽관마취																								0	0	0	0	0	0	0	0	0	0
82	F	48	52.2	154.3	21.9	Myoma uteri	Robotic total hysterectomy	170	130	500	0	150	0	1	0	기관내삽관마취																								0	0	0	0	0	0	0	0	0	0
83	F	46	52.5	171.8	17.8	Myoma uteri	Robotic total hysterectomy	241	214	500	0	100	0	1	0	기관내삽관마취																								0	0	0	0	0	0	0	0	0	0
84	F	44	54.5	158.7	21.6	Myoma uteri	Robotic total hysterectomy	205	174	500	200	150	100	1	0	기관내삽관마취																					NSR with preexcitation. WPW pattern			0	0	0	0	0	0	0	0	0	0
85	F	47	63.8	163.1	23.7	Adenomyosis	Robotic total hysterectomy	197	169	100	0	0	0	2	0	기관내삽관마취																					Sinus bradycardia(59bpm)			0	0	0	0	0	0	0	0	0	0
86	F	53	70.1	157.6	28.4	Candidiasis of vulva and vagina(N77.1*)	Robotic total hysterectomy	204	161	450	300	200	50	2	0	기관내삽관마취																								1	0	0	0	0	0	0	0	0	0
87	F	46	71.3	157.1	28.8	Myoma uteri	Robotic total hysterectomy	156	117	450	0	50	0	2	0	기관내삽관마취																						EF=60%. Enlarged LA chamber size		0	1	0	0	0	0	0	0	0	0
88	F	52	77.5	164.3	28.6	Myoma uteri	Robotic total hysterectomy	208	171	400	0	100	150	1	0	기관내삽관마취																					미판독			0	0	0	0	0	0	0	0	0	0
89	F	48	51	165.8	18.7	Leiomyoma of uterus unspecified	Robotic total hysterectomy	167	143	500	0	200	150	1	0	기관내삽관마취																								0	0	0	0	0	0	0	0	0	0
90	F	45	53.5	160.9	20.7	Candidiasis of vulva and vagina(N77.1*)	Robotic total hysterectomy	160	121	600	0	50	0	2	0	기관내삽관마취																					Sinus bradycardia(56bpm)			0	0	0	0	0	0	0	0	0	0
91	F	37	75.6	165	27.5	Cancer of endometrium	Robotic total hysterectomy	220	160	450	100	100	800	2	0	기관내삽관마취																					RAD			0	0	0	0	0	0	0	0	0	0
92	F	66	60.6	150.3	26.7	Uterovaginal prolapse	Robotic subtotal hysterectomy	377	335	700	0	100	150	2	0	기관내삽관마취																						EF= 63%. Pseudonormalization of LV filling pattern (E/E = 9.9)	2.15(91)-1.71(103)-80	1	0	0	0	0	0	0	0	0	0
94	F	53	67.5	154.8	28.3	Myoma uteri	Robotic total hysterectomy	184	153	100	0	100	0	2	0	기관내삽관마취																								1	0	0	0	0	0	0	0	0	0
95	F	49	50.9	155.3	20.8	Endometriosis of uterus	Robotic subtotal hysterectomy	160	130	350	500	150	300	1	0	기관내삽관마취																								0	0	0	0	0	0	0	0	0	0
96	F	59	61.3	152.5	26.4	Other and unspecified ovarian cysts	Robotic total hysterectomy	143	113	500	0	50	100	1	0	기관내삽관마취																								0	0	0	0	0	0	0	0	0	0
97	F	58	54	154.7	22.8	Cancer of endometrium	Robotic total hysterectomy	233	162	700	0	50	400	2	0	기관내삽관마취																								0	0	0	0	0	0	0	0	0	0
98	F	47	68.2	152.7	29.4	Myoma uteri	Robotic total hysterectomy	263	228	900	500	800	200	2	0	기관내삽관마취																								0	0	0	0	0	0	0	0	0	0
99	F	50	53.9	157.6	21.5	Endometrial intraepithelial neoplasia[EIN]	Robotic total hysterectomy	176	144	400	0	200	200	1	0	기관내삽관마취																								0	0	0	0	0	0	0	0	0	0
100	F	45	63.7	169.6	22.1	Myoma uteri	Robotic subtotal hysterectomy	173	145	600	0	50	100	1	0	기관내삽관마취																								0	0	0	0	0	0	0	0	0	0
101	F	58	68.3	160.7	26.6	Candidiasis of vulva and vagina(N77.1*)	Robotic subtotal hysterectomy	307	286	200	400	30	0	2	0	기관내삽관마취																					T wave inversion in V1-6. aVL	EF= 75%. ccentric LVH with Normal LV systolic function. Relaxation abnormality of LV filling pattern (E/E = 11.4)		1	0	0	0	0	0	0	0	0	0
102	F	51	79.1	156.9	32.5	Myoma uteri	Robotic total hysterectomy	164	133	300	0	50	150	1	0	기관내삽관마취																							2.92(96)-2.63(115)-90	0	0	0	0	0	0	0	0	0	0
103	F	46	54.6	162.9	20.6	Myoma uteri	Robotic total hysterectomy	175	144	100	0	150	150	1	0	기관내삽관마취																								0	0	0	0	0	0	0	0	0	0
104	F	37	50.4	153.6	21.4	Myoma uteri	Robotic subtotal hysterectomy	207	169	600	0	100	200	1	0	기관내삽관마취																								0	0	0	0	0	0	0	0	0	0
105	F	58	75.5	163.3	28.2	Female cystocele	Robotic subtotal hysterectomy	326	290	100	500	0	0	1	0	기관내삽관마취																								0	0	0	0	0	0	0	0	0	0
106	F	64	57.3	156.8	23.4	Candidiasis of vulva and vagina(N77.1*)	Robotic total hysterectomy	145	110	550	0	50	300	1	0	기관내삽관마취																								0	0	0	0	0	0	0	0	0	0
107	F	45	64.5	164.6	23.8	Adenomyosis	Robotic subtotal hysterectomy	208	171	500	0	50	0	2	0	기관내삽관마취																								0	0	0	0	0	0	0	0	0	0
109	M	45	58.6	148.9	26.5	Myoma uteri	Robotic subtotal hysterectomy	175	140	900	0	100	300	1	0	기관내삽관마취																					Sinus bradycardia (58bpm)			0	0	0	0	0	0	0	0	0	0
110	F	49	49	155.1	20.4	Myoma uteri	Robotic total hysterectomy	162	138	850	0	150	100	1	0	기관내삽관마취																						EF=62%. normal echocardiography(17’09)	3.43(111)-2.49(106)-73	0	0	0	0	0	0	0	0	0	0
111	F	65	52	155	21.6	Candidiasis of vulva and vagina(N77.1*)	Robotic total hysterectomy	148	115	500	0	200	300	2	0	기관내삽관마취																							3.01(115)-2.10(112)-70	1	0	0	0	0	0	0	0	0	0
112	F	45	80	154.3	33.7	Myoma uteri	Robotic subtotal hysterectomy	188	155	550	0	200	150	2	0	기관내삽관마취																							2.58(84)-1.94(82)-75	0	0	0	0	0	0	0	0	0	0
113	F	65	63.5	154.1	26.6	Cancer of endometrium	Robotic total hysterectomy	169	137	600	0	100	100	2	0	기관내삽관마취																						EF=68%. Concentric LV remodeling. Relaxation abnormality of LV filling pattern (E/E=13.3)	2.68(106)-2.20(122)-82	1	0	0	0	0	0	0	0	0	0
114	F	53	60.8	158.3	24	Cancer of cervix uteri	Robotic total hysterectomy	406	368	800	400	100	400	1	0	기관내삽관마취																								0	0	0	0	0	0	0	0	0	0
115	F	43	51.6	153.9	21.8	Endometrial intraepithelial neoplasia[EIN]	Robotic total hysterectomy	150	114	0	0	200	100	2	0	기관내삽관마취																								1	0	0	0	0	0	0	0	0	0
116	F	43	54.3	155	22.5	Myoma uteri	Robotic subtotal hysterectomy	160	122	600	0	100	50	2	0	기관내삽관마취																					Sinus tachycardia (108bpm)	EF=63%. normal echocardiography (18’)		0	0	0	0	0	0	0	0	0	0
118	F	42	51.6	159.7	20.2	Cancer of cervix uteri	Robotic radical hysterectomy	287	235	1300	450	150	0	2	0	기관내삽관마취																						EF=59%. Relaxation abnormality of LV filling pattern (E/E=10.2) (13’)		0	0	0	0	0	0	0	0	0	0
120	F	45	76	166.4	27.6	Myoma uteri	Robotic total hysterectomy	320	286	950	0	300	200	2	0	기관내삽관마취																								1	0	0	0	0	0	0	0	0	0
121	F	45	53	159	21	Cancer of cervix uteri	Robotic radical hysterectomy	314	265	600	300	30	0	1	0	기관내삽관마취																								0	0	0	0	0	0	0	0	0	0
122	F	48	69.7	158.1	27.6	Myoma uteri	Robotic total hysterectomy	173	133	50	400	0	0	1	0	기관내삽관마취																								0	0	0	0	0	0	0	0	0	0
123	F	35	77.3	152.9	33.3	Adenomyosis	Robotic subtotal hysterectomy	181	130	250	300	150	450	2	0	기관내삽관마취																							3.00(93)-2.44(96)-81	0	0	0	0	0	0	0	1	0	0
124	F	40	90	167	32.3	Myoma uteri	Robotic subtotal hysterectomy	189	148	1100	0	100	300	2	0	기관내삽관마취																								0	0	0	0	0	0	0	0	0	0
125	F	39	51.4	159.2	20.2	Leiomyoma of uterus unspecified	Robotic subtotal hysterectomy	184	152	700	0	200	100	1	0	기관내삽관마취																								0	0	0	0	0	0	0	0	0	0
126	F	55	53.9	158.9	21.2	CIN(Cervical intraepithelial neoplasia) grade 3	Robotic total hysterectomy	147	118	350	0	50	50	1	0	기관내삽관마취																								0	0	0	0	0	0	0	0	0	0
127	F	65	48.5	149.2	21.6	Myoma uteri	Robotic total hysterectomy	190	149	600	0	0	0	2	0	기관내삽관마취																							2.17(88)-1.94(110)-90	1	0	0	0	0	0	0	0	0	0
128	F	44	47.8	152.8	20.3	Myoma uteri	Robotic subtotal hysterectomy	169	136	400	0	50	0	1	0	기관내삽관마취	12.7	37.9	197	12	1.06	26.5	13	10	4.5	88	11.9	0.9	141	4.1	103	N	P	N	N					0	0	0	0	0	0	0	0	0	0
129	F	48	58	163	21.8	Endometrial intraepithelial neoplasia[EIN]	Robotic total hysterectomy	235	203	250	0	20	0	1	0	기관내삽관마취																								0	0	0	0	0	0	0	0	0	0
130	F	44	62.5	170.3	21.6	Adenomyosis	Robotic total hysterectomy	150	120	250	0	100	50	1	0	기관내삽관마취																								0	0	0	0	0	0	0	0	0	0
131	F	44	67.9	169.6	23.6	Candidiasis of vulva and vagina(N77.1*)	Robotic total hysterectomy	226	187	600	0	300	400	1	0	기관내삽관마취																								0	0	0	0	0	0	0	0	0	0
132	F	56	59.9	152.1	25.5	CIN(Cervical intraepithelial neoplasia) grade 3	Robotic total hysterectomy	168	130	300	0	0	0	1	0	기관내삽관마취	12.2	36.1	267	11	0.97	25.9	19	21	4.3	92	16.1	1	141	4.2	104	N	P	N	N				2.66(98)-2.01(100)-75	0	0	0	0	0	0	0	0	0	0
133	F	56	59.9	152.1	25.5	CIN(Cervical intraepithelial neoplasia) grade 3	Robotic total hysterectomy	168	130	300	0	0	0	1	0	기관내삽관마취	12.2	36.1	267	11	0.97	25.9	19	21	4.3	92	16.1	1	141	4.2	104	N	P	N	N				2.66(98)-2.01(100)-75	0	0	0	0	0	0	0	0	0	0
134	F	44	58.5	159.4	23	IDA (iron deficency anemia)	Robotic total hysterectomy	175	139	400	0	20	300	1	0	기관내삽관마취	9.4	30.3	251	11.2	0.99	25	13	4	3.9	100	13.1	0.8	140	3.8	105	N	P	N	N					0	0	0	0	0	0	0	0	0	0
135	F	48	45.1	157	18.3	Myoma uteri	Robotic total hysterectomy	199	160	400	0	10	0	1	0	기관내삽관마취	11.5	35.8	274	11.3	1	25.1	14	11	4.2	93	11.8	0.8	141	4.1	106	N	P	N	N					0	0	0	0	0	0	0	0	0	0
136	F	48	82.6	156.6	33.7	Myoma uteri	Robotic total hysterectomy	209	182	900	0	200	200	2	0	기관내삽관마취	12.8	40.2	288	10.7	0.95	23.8	38	33	4.5	152	18.1	0.8	142	3.8	105	N	P	N	N					0	0	0	0	0	0	0	0	0	0
138	F	39	59.1	168.8	20.7	Leiomyoma of uterus unspecified	Robotic total hysterectomy	313	269	800	0	100	0	1	0	기관내삽관마취	13.3	40.2	232	12.6	0.94	34.2	21	9	4.6	98	11.1	0.8	143	4.7	106	N	P	N	N				4.15(107)-3.36(111)-81	0	0	0	0	0	0	0	0	0	0
139	F	42	62	170	21.5	Cancer of cervix uteri	Robotic total hysterectomy	148	120	400	0	50	100	1	0	기관내삽관마취	11.8	35.2	211	11.1	0.98	26.3	20	11	4.1	84	9.7	0.8	141	4.2	106	N	P	N	N	Inflammatory sequela in RUL.			4.35(113)-3.46(117)-80	0	0	0	0	0	0	0	0	0	0
140	F	49	82.3	152.1	35.6	Myoma uteri	Robotic total hysterectomy	270	212	900	0	0	0	2	0	기관내삽관마취	14.2	43.2	311	10.5	0.93	24.3	13	14	4.5	106	18.1	0.8	140	4.3	105	N	P	N	N					1	0	0	0	0	0	0	0	0	0
141	F	34	63.4	162.4	24	Myoma uteri	Robotic total hysterectomy	247	215	500	0	0	0	2	0	기관내삽관마취	12.6	38.1	324	13.9	1.07	34.5	37	54			11.8	0.9	137	3.7	100	N	P	N	N		NSR/LVH			1	0	0	0	0	0	0	0	0	0
143	F	54	66.1	152.5	28.4	Uterovaginal prolapse	Robotic subtotal hysterectomy	315	283	800	0	200	300	2	0	기관내삽관마취	14	40.9	192	12.3	0.91	30.8	19	20	4	105	12.5	0.8	140	4.1	108	P	N	N	N			EF= 60%, Relaxation abnormality of LV filling pattern (E/E = 13.1)	2.27(79)-1.72(80)-76	0	0	0	0	0	0	0	1	0	0
144	F	50	58	157	23.5	Cancer of endometrium	Robotic total hysterectomy	392	363	0	0	300	400	1	0	기관내삽관마취	12.9	39	339	12.2	0.9	33.2	20	17	4.4	111	14.5	0.8	139	4.4	100	N	P	N	N		Sinus bradycardia (HR 57)			0	0	0	0	0	0	0	0	0	0
146	F	50	49.8	159.5	19.6	Candidiasis of vulva and vagina(N77.1*)	Robotic total hysterectomy	205	171	600	0	30	200	2	0	기관내삽관마취	9.3	31.1	422	12.6	0.94	31.5	21	15	4.7	122	9.7	0.7	139	3.4	103	N	P	N	N					1	0	0	0	0	0	0	0	0	0
147	F	39	61.9	159.1	24.5	Candidiasis of vulva and vagina(N77.1*)	Robotic total hysterectomy	203	167	700	0	100	200	1	0	기관내삽관마취	10.2	30.7	212	12.9	0.98	31.5	35	64			8.7	0.7	140	3.6	104	N	P	N	N					0	0	0	0	0	0	0	0	0	0
148	F	53	61.7	159.3	24.3	Myoma uteri	Robotic total hysterectomy	231	188	550	500	800	100	1	0	기관내삽관마취	14.2	42.2	251	12.7	0.95	33.3											P							0	0	0	0	0	0	0	0	0	0
149	F	50	52.3	157.4	21.1	Myoma uteri	Robotic total hysterectomy	200	153	700	0	200	150	1	0	기관내삽관마취	9.3	32.6	315	13.1	1	34.4	14	17			8.5	0.8	139	3.9	101	N	P	N	N					0	0	0	0	0	0	0	0	0	0
150	F	46	59	159.9	23.1	Candidiasis of vulva and vagina(N77.1*)	Robotic total hysterectomy	173	143	300	0	200	150	2	0	기관내삽관마취	13.4	41.2	292	12.9	0.97	33.5	15	10	4.6	93	8.5	1	141	4.2	105	N	P	N	N				3.54(108)-2.78(106)-75	0	0	0	0	0	0	0	0	0	0
151	F	37	103.7	163.6	38.7	Cancer of endometrium	Robotic total hysterectomy	161	129	400	0	200	150	2	0	기관내삽관마취	13.9	42.1	349	13	0.98	30.5	26	38	4.9	106	10	0.9	148	4.3	106	N	N	N	N					0	0	0	0	0	0	0	0	0	0
152	F	55	52.8	156.9	21.4	Myoma uteri	Robotic total hysterectomy	154	118	300	0	100	150	1	0	기관내삽관마취	14.1	41.1	277	13.4	1.01	39.5	26	18	4.9	112	17.6	0.9	141	4.1	102	N	P	N	N	Subsegmental atelectasis in LLLZ.				0	0	0	0	0	0	0	0	0	0
153	F	42	101.3	167	36.3	Endometrial intraepithelial neoplasia[EIN]	Robotic total hysterectomy	187	160	600	0	50	150	2	0	기관내삽관마취	11.3	35.4	315	12.9	0.98	38.3	51	71	4.4	98	13.3	0.9	138	3.8	99	N	N	N	N				3.20(85)-2.65(91)-83(19’11)	1	0	0	0	0	0	0	0	0	0
154	F	46	54.7	158.3	21.8	Vaginitis vulvitis and vulvovaginitis in candidiasis(B37.3+)	Robotic total hysterectomy	156	125	250	0	100	0	1	0	기관내삽관마취	13.3	40.1	232	12.4	0.93	29.9	21	20	4.7	93	11.1	0.6	138	4	102	N	P	N	N				2.73(84)-2.19(88)-80	0	0	0	0	0	0	0	0	0	0
155	F	66	63.9	156.8	26	Cancer of endometrium	Robotic total hysterectomy	123	94	0	0	50	100	2	0	기관내삽관마취	13.6	39.3	354	12.6	0.96	30.1	18	18	4.5	200	11.9	0.8	137	3.7	102	N	P	N	N					1	0	0	0	0	0	0	0	0	0
156	F	65	60.2	160.3	23.4	Cancer of endometrium	Robotic total hysterectomy	308	277	500	0	150	350	1	0	기관내삽관마취	13	38.3	281	12.4	0.94	35.8	16	12	4.3		13	0.7	137	3.9	105	N	P	N	N	Subsegmental atelectasis in LLLZ.			2.80(99)-1.97(96)-70	0	0	0	0	0	0	0	0	0	0
157	M	46	56.3	158.5	22.4	Myoma uteri	Robotic total hysterectomy	143	118	600	0	50	150	1	0	기관내삽관마취	11.3	34.7	198	13.1	0.99	33.8	17	8	4.5	114	17.3	0.7	140	3.6	106	N	P	N	N					0	0	0	0	0	0	0	0	0	0
158	F	46	39.7	161.3	15.3	Candidiasis of vulva and vagina(N77.1*)	Robotic radical hysterectomy	262	225	0	0	10	0	1	0	기관내삽관마취	11.5	34.1	249	11.9	0.89	29.9	20	9	4.2	95	14.8	0.5	137	4	105	N	P	N	N				3.37(101)-2.58(101)-76	0	0	0	0	0	0	0	0	0	0
159	F	48	62.2	159.7	24.4	Adenomyosis	Robotic total hysterectomy	247	195	700	300	300	0	1	0	기관내삽관마취	9.9	32.2	297	12.9	0.97	31.8	20	22	4.3	127	12	0.6	138	4.1	106	N	P	N	N					0	0	0	0	0	0	0	0	0	0
160	F	48	53.1	158	21.3	Endometrial hyperplasia	Robotic total hysterectomy	185	146	300	0	150	70	1	0	기관내삽관마취	13.6	40.7	233	12.4	0.94	28	21	11	4.4	89	7.9	0.7	136	4.1	103	N	P	N	N		Sinus rhythm with VPC			0	0	0	0	0	0	0	0	0	0
161	F	50	63.2	155.3	26.2	Myoma uteri	Robotic total hysterectomy	177	149	400	0	50	150	1	0	기관내삽관마취	14.5	42.8	319	12.3	0.93	33.3	21	15	4.6	108	13.1	0.7	136	4.7	104	N	P	N	N					0	0	0	0	0	0	0	0	0	0
162	F	47	67	162.4	25.4	Myoma uteri	Robotic total hysterectomy	154	114	250	0	200	150	1	0	기관내삽관마취	12.1	35.7	197	12.1	0.9	34.9	25	23	4.1	102	8.3	0.6	140	3.7	107	N	N	N	N					0	0	0	0	0	0	0	0	0	0
163	F	45	49.4	159.2	19.5	Myoma uteri	Robotic total hysterectomy	179	133	450	0	50	60	1	0	기관내삽관마취	12.2	38.2	159	13.2	1	34.7	21	17	4.6	112	15.3	0.6	140	4.7	104	N	P	N	N					0	0	0	0	0	0	0	0	0	0
164	F	55	54.9	150.7	24.2	Cancer of cervix uteri	Robotic radical hysterectomy	367	315	550	100	100	200	1	0	기관내삽관마취	8.7	27.3	437	12.8	0.97	32	22	17	3.9	138	17	0.8	139	3.9	109	N	P	N	N					0	0	0	0	0	0	0	0	0	0
165	F	47	76.9	164.3	28.3	Leiomyoma of uterus unspecified	Robotic total hysterectomy	235	200	600	0	100	300	1	0	기관내삽관마취	11.7	34.7	258	12.7	0.96	36.8	20	17	4	96	11.2	0.7	139	3.8	106	N	N	N	N					0	0	0	0	0	0	0	0	0	0
166	F	42	48.5	153.6	20.6	Myoma uteri	Robotic subtotal hysterectomy	141	111	300	0	100	0	1	0	기관내삽관마취	12.7	37.5	296	12.5	0.94	31.7	19	12	4.1	99	11.6	0.5	138	4	104	N	P	N	N					0	0	0	0	0	0	0	0	0	0
167	F	57	48.2	146.9	22.3	Cancer of cervix uteri	Robotic radical hysterectomy	325	286	800	0	200	0	1	0	기관내삽관마취	13	39.2	294	13.4	1.03	34.6	22	12	4.3	117	13.3	0.6	142	4.2	106	N	N	N	N		Sinus bradycardia (58bpm)			0	0	0	0	0	0	0	0	0	0
168	F	49	53.4	156.8	21.7	Myoma uteri	Robotic total hysterectomy	180	146	750	0	100	0	2	0	기관내삽관마취	12.2	36.5	259	13.4	1.03	32.5	16	11	4.5		9.9	0.8	141	3.5	108	N	P	N	N					1	0	0	0	0	0	0	0	0	0
169	F	48	64.4	157.8	25.9	Myoma uteri	Robotic total hysterectomy	229	185	400	0	0	0	1	0	기관내삽관마취	11.8	34.6	311	12.7	0.96	36.7	24	18	3.9	89	9	0.6	137	3.9	106	N	P	N	N					0	0	0	0	0	0	0	0	0	0
170	F	51	61.4	158.9	24.3	Myoma uteri	Robotic total hysterectomy	197	151	550	0	100	0	2	0	기관내삽관마취	12	35.3	202	13.4	1.03	36.4	19	12	4.1	117	9.6	0.7	138	4	107	N	N	P	N					1	0	0	0	0	0	0	0	0	0
173	F	43	61.7	155.3	25.6	CIN(Cervical intraepithelial neoplasia) grade 3	Robotic total hysterectomy	159	126	500	0	50	150	2	0	기관내삽관마취	13.8	39.3	484	12.4	0.93	32	17	16	4.4		9.5	0.7	139	5	106	N	P	N	N					0	0	0	0	0	0	0	0	0	0
174	F	56	58.8	162.7	22.2	Cancer of endometrium	Robotic total hysterectomy	165	130	900	0	50	100	2	0	기관내삽관마취	12.4	37.3	193	12.7	0.96	34.4	19	14	4.2		12.2	0.6	140	4.4	106	N	P	N	N		Sinus bradycardia (HR 52)			0	0	0	0	0	0	0	0	0	0
175	F	50	49.1	164.3	18.2	Myoma uteri	Robotic total hysterectomy	388	327	1000	300	200	200	1	0	기관내삽관마취	9.5	29	318	13.3	1.02	30.6	28	21	3.9	97	9.5	0.6	137	4.8	100	P	N	N	N					0	0	0	0	0	0	0	0	0	0
176	F	38	47.6	152.2	20.5	Adenomyosis	Robotic total hysterectomy	158	128	500	0	50	0	1	0	기관내삽관마취	13.6	39.9	293	12.7	0.95	37.2	23	15	4.6	93	7	0.7	137	4.4	103	N	N		N				2.85(91)-2.39(98)-84	0	0	0	0	0	0	0	0	0	0
178	F	45	62	151	27.2	Myoma uteri	Robotic total hysterectomy	229	189	500	0	100	100	1	0	기관내삽관마취	11.2	36.5	443	12.2	0.91	33.5	20	15	4.2	99	13.5	0.7	138	3.7	104	N	P	N	N					0	0	0	0	0	0	0	0	0	0
179	F	42	64.3	157.9	25.8	Myoma uteri	Robotic total hysterectomy	150	121	500	0	170	250	1	0	기관내삽관마취	12.9	37.8	269	13	0.99	35.3	12	9	4.1		8.6	0.7	141	4	108	N	N	N	N					0	0	0	0	0	0	0	0	0	0
180	F	57	77.9	165.9	28.3	Uterovaginal prolapse	Robotic subtotal hysterectomy	333	285	1150	0	100	460	3	0	기관내삽관마취	12	35.4	192	12.7	0.95	30.6	24	19	4.3	94	20.1	0.7	139	4	105	P	N	N	N		1st degree AV block (60bpm)			1	0	0	0	0	0	0	0	0	0
181	F	44	55.7	153.3	23.7	Myoma uteri	Robotic subtotal hysterectomy	188	147	400	0	150	600	2	0	기관내삽관마취	14.7	43	260	13.5	1.04	31.4	30	18	4.2	101	14.3	0.7	140	4.8	105	N	P	N	N				2.43(79)-1.46(62)-2.33	0	0	0	0	0	0	0	1	0	0
182	F	51	67.9	171.4	23.2	Mass pelvis	Robotic total hysterectomy	187	132	500	0	0	0	1	0	기관내삽관마취	13.8	40	419	12.5	0.94	37.4	15	10	4.3		11.8	0.7	141	4	105	N	P	N	N					0	0	0	0	0	0	0	0	0	0
184	F	40	64.8	160.3	25.2	DUB(dysfunctional uterine bleeding)	Robotic total hysterectomy	166	123	400	0	10	0	2	0	기관내삽관마취	13.4	38.7	204	12.6	0.95	31.8	64	106	4.5	135	7.5	0.6	138	3.9	102	N	P	N	N					0	0	0	0	0	0	0	0	0	0
185	F	46	69.4	164.3	25.7	Myoma uteri	Robotic total hysterectomy	208	176	650	350	200	250	1	0	기관내삽관마취	9.5	32	315	13	0.98	34.7	31	33	4.4	165	9.8	0.4	139	4.5	101	N	P	N	N					0	0	0	0	0	0	0	0	0	0
186	F	66	54.5	153.7	23.1	Myoma uteri	Robotic total hysterectomy	144	108	600	0	30	100	1	0	기관내삽관마취	14.2	42.7	269	12.5	0.93	30.1	19	16	4.5	102	12.5	0.7	139	4.2	104	N	P	N	N				2.46(97)-1.91(105)-77	0	0	0	0	0	0	0	0	0	0
187	F	68	50.2	152.8	21.5	Female cystocele	Robotic subtotal hysterectomy	300	268	700	0	15	600	3	0	기관내삽관마취	12.3	35.9	234	12.3	0.91	31.3	22	16	4.2	117	22.5	1	141	4.1	106	N	P	N	N			EF= 71%, Relaxation abnormality of LV filling pattern (E/E = 9.6)	2.53(103)-2.11(122)-83	1	0	0	0	0	0	0	0	0	0
188	F	47	45.3	152.5	19.5	Endometrial intraepithelial neoplasia[EIN]	Robotic total hysterectomy	141	111	800	0	10	100	1	0	기관내삽관마취	12.7	36.1	281	12.7	0.95	36	20	12	4.7	98	13.5	0.6	143	3.9	107	N	P	N	N			EF= 58%, normal echocardiography		0	0	0	0	0	0	0	0	0	0
189	F	45	52.5	156.3	21.5	Anemia	Robotic total hysterectomy	144	118	200	0	0	0	1	0	기관내삽관마취	9.5	29.7	313	13	0.98	32.3	21	17	4.3	110	12.7	0.7	140	4.2	108	N	P	N	N					0	0	0	0	0	0	0	0	0	0
190	F	41	54.1	167.3	19.3	Myoma uteri	Robotic total hysterectomy	243	189	700	0	30	0	1	0	기관내삽관마취	12.5	38.3	190	12.9	0.97	37.5	17	16	3.8	101	12.2	0.6	138	4.4	107	N	N	N	N					0	0	0	0	0	0	0	0	0	0
191	F	44	58.9	159.1	23.3	Myoma uteri	Robotic total hysterectomy	204	175	800	0	50	0	2	0	기관내삽관마취	7.6	22.8	348	13	0.98	33.7	15	7	4.2	88	9.2	0.6	137	4.1	104	N	N	N	N					0	0	0	0	0	0	0	0	0	0
192	F	47	88.1	157.1	35.7	Myoma uteri	Robotic total hysterectomy	225	175	750	0	100	500	2	0	기관내삽관마취	13.6	38.7	422	12.6	0.94	36.4	38	72	4.4		9.7	0.6	140	4	104	N	P	N	N					1	0	0	0	0	0	0	0	0	0
194	F	57	75.2	163.8	28	Mass pelvis	Robotic total hysterectomy	164	132	650	0	150	0	3	0	기관내삽관마취	13.5	39.7	265	13.4	1.02	36.9	19	12	4.2	121	11	0.6	140	4	106	N	P	N	N		Atrial fibrillation(79bpm	EF= 55%, Enlarged LA & RA chamber size. Indeterminate LV filling pattern d/t A.fibrillation (E/E= 16.3). Eccentric LVH. r/o intramural hemotoma at descending thoracic aorta		1	1	0	0	0	0	0	0	0	0
195	F	45	95.9	158.3	38.3	Cancer of endometrium	Robotic total hysterectomy	252	169	600	300	0	0	2	0	기관내삽관마취	11.2	34.7	444	12.3	0.92	31.8	43	56	4.1	114	7.4	0.6	140	3.9	108	N	P	N	N					0	0	0	0	0	0	0	0	0	0
196	F	48	67.2	160.8	26	Myoma uteri	Robotic total hysterectomy	198	167	500	0	200	200	2	0	기관내삽관마취	13.3	39	227	12.3	0.92	31.5	22	7	4.3	121	9.5	0.8	138	4.3	104	N	P	N	N					0	0	0	0	0	0	0	1	0	0
197	F	62	55.3	154	23.3	Myoma uteri	Robotic total hysterectomy	185	161	0	0	100	300	1	0	기관내삽관마취	13.2	38.1	221	12.6	0.94	34.5	18	10	4.2	119	18.6	0.7	141	4.1	107	N	P	N	N					0	0	0	0	0	0	0	0	0	0
198	F	47	53.6	165.2	19.6	Adenomyosis	Robotic subtotal hysterectomy	229	197	900	0	0	0	1	0	기관내삽관마취	13.4	39.7	173	11.7	0.86	30.7	32	22	4.7		15.1	0.8	144	4.2	107	N	N	N	N					0	0	0	0	0	0	0	0	0	0
200	F	47	50.9	158.7	20.2	Myoma uteri	Robotic total hysterectomy	175	146	900	0	0	0	1	0	기관내삽관마취	14.8	42.7	286	12.2	0.91	36.3	16	11	4.4		17.8	0.8	139	4.2	104	N	N	N	N					0	0	0	0	0	0	0	0	0	0
201	F	36	51	156.2	20.9	Candidiasis of vulva and vagina(N77.1*)	Robotic subtotal hysterectomy	157	125	500	0	50	100	1	0	기관내삽관마취	12.5	36.3	274	13.7	1.05	30.5	31	22	4.3		17.1	0.7	138	4	105	N	N	N	N					0	0	0	0	0	0	0	0	0	0
202	F	53	55.7	144.8	26.6	Myoma uteri	Robotic total hysterectomy	185	144	600	0	50	200	1	0	기관내삽관마취	14.1	41.3	292	11.7	0.86	35	36	40	3.9	140	10.6	0.4	140	4.2	106	N	P	N	N		short PR			0	0	0	0	0	0	0	0	0	0
203	F	50	41.6	153.1	17.7	Mass pelvis	Robotic total hysterectomy	169	120	400	0	50	100	1	0	기관내삽관마취	14.4	42.1	201	12.5	0.93	32.5	31	25	4.4	153	12.1	0.7	142	4.1	106	N	P	N	N					0	0	0	0	0	0	0	0	0	0
204	F	46	56.6	160	22.1	Adenomyosis	Robotic total hysterectomy	144	116	500	0	100	200	1	0	기관내삽관마취	9.5	27.4	203	12.8	0.96	35.2	17	10	4.1	100	8.6	0.6	143	3.8	109	N	P	N	N					0	0	0	0	0	0	0	0	0	0
205	F	48	85.2	154.8	35.6	Myoma uteri	Robotic total hysterectomy	181	133	700	0	50	0	2	0	기관내삽관마취	12.5	36.5	435	12.6	0.94	34.9	18	18	3.9	107	8.3	0.7	139	3.8	105	N	P	N	N					0	0	0	0	0	0	0	0	0	0
206	F	41	83.5	149.2	37.5	Submucous leiomyoma of uterus	Robotic total hysterectomy	243	205	700	0	150	0	2	0	기관내삽관마취	9.2	28.6	420	12.7	0.96	44.3	25	23	4.2	107	9.5	0.7	138	4.1	103	N	P	N	N					0	0	0	0	0	0	0	0	0	0
207	F	41	63.8	161.4	24.5	DUB(dysfunctional uterine bleeding)	Robotic total hysterectomy	185	135	600	0	10	0	1	0	기관내삽관마취	11	34	346	12.6	0.94	33.9	18	12	4.1	93	8	0.7	141	4.3	102	N	N	N	N		Sinus bradycardia(58bpm)			0	0	0	0	0	0	0	0	0	0
208	F	42	69.6	166.6	25.1	DUB(dysfunctional uterine bleeding)	Robotic total hysterectomy	195	151	600	0	100	200	1	0	기관내삽관마취	11.1	33.7	476	12.1	0.9	28.9	34	39	4.1	87	6.2	0.6	139	4.4	107	N	P	N	N					0	0	0	0	0	0	0	0	0	0
209	F	51	55.7	156.6	22.7	Endometrial intraepithelial neoplasia[EIN]	Robotic total hysterectomy	198	162	550	0	3	0	1	0	기관내삽관마취	9.5	30.1	496	12	0.89	40.2	20	17	4.2	108	18.9	0.7	138	4.3	106	N	P	N	N		LVH			0	0	0	0	0	0	0	0	0	0
212	F	49	52.2	153.9	22	Cancer of endometrium	Robotic total hysterectomy	236	180	800	200	150	200	1	0	기관내삽관마취	13.6	40	361	12.3	0.92	33.4	21	14	4.6	107	13.9	0.6	139	3.9	102	N	P	N	N					0	0	0	0	0	0	0	0	0	0
213	F	52	55.2	153.3	23.5	CIN(Cervical intraepithelial neoplasia) grade 3	Robotic total hysterectomy	151	115	0	0	0	0	2	0	기관내삽관마취	14.3	41.6	284	12.1	0.9	34.2	21	17	4.5	102	14.2	0.7	141	4.2	105	N	P	N	N					1	0	0	0	0	0	0	0	0	0
214	F	47	50.6	155.7	20.9	Myoma uteri	Robotic subtotal hysterectomy	152	116	400	0	0	0	1	0	기관내삽관마취	12.7	37.5	357	12.7	0.96	36.6	28	21	4.4	99	5.5	0.6	139	4.1	105	N	P	N	N					0	0	0	0	0	0	0	0	0	0
215	F	67	63.4	148.2	28.8	Candidiasis of vulva and vagina(N77.1*)	Robotic total hysterectomy	128	90	600	0	20	0	1	0	기관내삽관마취	14.5	42.5	162	11.6	0.85	39.4	30	16	4.5	108	12	0.6	141	4.2	108	N	N	N	N		t wave abnormality	EF= 57%, Relaxation abnormality of LV filling pattern (E/E = 12)(19‘07)	2.32(103)-1.86(118)-80	0	0	0	0	0	0	0	0	0	0
216	F	50	52	163	19.6	Myoma uteri	Robotic subtotal hysterectomy	139	108	400	0	30	100	1	0	기관내삽관마취	11.9	35.2	258	12.6	0.95	37	16	7	3.9	96	16.3	0.6	142	4.1	107	N	P	N	N					0	0	0	0	0	0	0	0	0	0
217	F	43	67.1	164.6	24.8	Cancer of endometrium	Robotic total hysterectomy	252	191	700	200	100	0	2	0	기관내삽관마취	13.4	39.6	185	12.4	0.93	31.6	15	14	4.1		10.1	0.7	140	3.9	106	N	P	N	N		VPC			0	0	0	0	0	0	0	0	0	0
219	F	45	55	161	21.2	Leiomyoma of uterus unspecified	Robotic total hysterectomy	170	131	500	0	0	0	1	0	기관내삽관마취	12.9	37.7	216	13.2	1	32.6	19	12	4	85	13.3	0.7	139	4	105	N	P	N	N					0	0	0	0	0	0	0	0	0	0
220	F	56	61	157.9	24.5	Cancer of endometrium	Robotic total hysterectomy	231	198	350	0	100	150	1	0	기관내삽관마취	12.7	37	345	13.1	0.99	42.8	20	13	4.9	112	9.2	0.5	140	4.2	104	N	P	N	N					0	0	0	0	0	0	0	0	0	0
222	F	52	65	159	25.7	Myoma uteri	Robotic total hysterectomy	215	163	300	0	30	0	2	0	기관내삽관마취	12.6	38.2	289	12.4	0.92	26.9	15	10	4		11.7	0.7	138	4.1	108	N	P	N	N				3.36(107)-2.53(107)-75	0	0	0	0	0	0	0	1	0	0
223	F	51	58.6	151.6	25.5	Cancer of endometrium	Robotic total hysterectomy	218	174	1050	0	20	300	1	0	기관내삽관마취	13.5	39.9	232	11.4	0.83	31.5	24	23	4.1	113	15	0.8	140	4.6	106	N	N	N	N					0	0	0	0	0	0	0	0	0	0
224	M	46	66.3	163.5	24.8	Myoma uteri	Robotic total hysterectomy	175	130	500	0	0	0	1	0	기관내삽관마취	12.1	37.7	356	12.2	0.9	32.2	20	14	4.4	120	11.7	0.8	136	4.5	104	N	P	N	N					0	0	0	0	0	0	0	0	0	0
225	F	46	72.5	152	31.4	Myoma uteri	Robotic total hysterectomy	271	234	700	0	150	160	2	0	기관내삽관마취	8.9	29	296	12.8	0.96	37.3	18	13	4.3		9.3	0.7	138	4.1	106	N	N	N	N					0	0	0	0	0	0	0	0	0	0
226	F	58	68.4	156.8	27.8	Myoma uteri	Robotic total hysterectomy	191	160	700	0	100	90	1	0	기관내삽관마취	13.3	39.4	241	12.8	0.97	32	25	24	4.7	117	13	0.7	140	4.8	104	N	N	N	N	nodule in RML zone				0	0	0	0	0	0	0	0	0	0
227	M	46	68.6	160.9	26.6	Malignant neoplasm of breast unspecified right	Robotic total hysterectomy	210	164	1000	650	0	0	2	0	기관내삽관마취	11.3	32.4	224	12.9	0.97	30.6	46	64	4.3	124	13.5	0.8	139	3.8	104	N	P	N	N			EF= 64%, Relaxation abnormality of LV filling pattern (E/E = 11.2)(11/03)	3.14(93)-2.56(99)-82	0	0	0	0	0	0	0	0	0	0
228	F	50	62.3	158.1	24.9	Acute vaginitis	Robotic total hysterectomy	230	202	500	0	200	0	1	0	기관내삽관마취	14.4	41.7	260	13	0.98	34.3	13	8	4.4	98	11.3	0.6	138	4.7	103	N	P	N	N			EF= 64%, normal echocardiography(18’)	3.50(114)-2.65(114)-76(10/13)	0	0	0	0	0	0	0	0	0	0
229	F	67	51.4	157.1	20.8	Candidiasis of vulva and vagina(N77.1*)	Robotic total hysterectomy	163	124	600	0	100	400	1	0	기관내삽관마취	13.5	39.9	326	12	0.89	32.1	20	12	4.1	110	15.9	0.8	142	4.2	108	N	P	N	N			EF= 65%, Relaxation abnormality of LV filling pattern (E/E = 6.4)	2.23(81)-1.77(90)-79	0	0	0	0	0	0	0	0	0	0
230	F	68	56.3	157.5	22.7	Severe cervical dysplasia NEC	Robotic total hysterectomy	158	119	400	0	1	0	2	0	기관내삽관마취	13.5	39.8	232	12.8	0.96	32.3	23	21	4.8	104	19.4	0.7	141	4.9	104	N	P	N	N			EF= 75%, Relaxation abnormality of LV filling pattern (E/E = 8.3)	2.30(88)-1.80(97)-78	1	0	0	0	0	0	0	0	0	0
231	F	46	54.4	160	21.2	Myoma uteri	Robotic subtotal hysterectomy	215	170	600	0	0	0	2	0	기관내삽관마취	8.5	26.9	337	13.5	1.03	29.3	16	10	4.1	137	11.5	0.6	135	3.8	105	N	P	N	N				3.03(91)-2.25(88)-74	0	0	0	0	0	0	0	1	0	0
232	F	61	47.7	157.9	19.1	Myoma uteri	Robotic total hysterectomy	173	140	530	0	0	0	1	0	기관내삽관마취	13.3	39.5	238	13.1	0.99	34.2	22	13	4.5	115	11.4	0.7	139	4.2	104	N	N	N	N					0	0	0	0	0	0	0	0	0	0
233	F	50	58.4	162.8	22	Myoma uteri	Robotic total hysterectomy	257	219	400	300	300	200	1	0	기관내삽관마취	13.9	41	235	12.6	0.95	37	18	12	4.2		8.8	0.7	138	4.1	104	N	P	N	N					0	0	0	0	0	0	0	0	0	0
234	F	46	52.4	162.1	19.9	Myoma uteri	Robotic total hysterectomy	194	163	450	0	100	0	1	0	기관내삽관마취	9.7	29.9	232	13.2	1	40.6	22	12	4.2	94	9.3	0.6	140	4.2	106	N	P	N	N					0	0	0	0	0	0	0	0	0	0
235	F	51	57.8	160.8	22.4	Myoma uteri	Robotic total hysterectomy	237	203	600	0	100	200	1	0	기관내삽관마취	14	41.5	337	12.1	0.9	35.8	19	12	4.6	109	11.8	0.7	141	4.6	105	N	P	N	N					0	0	0	0	0	0	0	0	0	0
236	F	59	41.7	147.4	19.2	Myoma uteri	Robotic total hysterectomy	172	137	450	0	100	0	2	0	기관내삽관마취	12.9	39	302	12.3	0.91	33.6	18	18	3.9	134	21.5	0.9	140	4.2	102	N	P	N	N					0	0	0	0	0	0	0	0	0	0
237	F	58	58.5	152.1	25.3	Carcinoma in situ of cervix uteri unspecified	Robotic total hysterectomy	140	112	500	0	0	0	1	0	기관내삽관마취	14.5	42.2	216	13.4	1.02	33.5	24	21	4.4	95	12.5	0.6	142	4.3	106	N	P	N	N	Inactive pulmonary Tbc. in LUL.				0	0	0	0	0	0	0	0	0	0
238	F	49	59.4	154.7	24.8	Myoma uteri	Robotic total hysterectomy	244	213	600	0	200	150	1	0	기관내삽관마취	13.8	42	257	12.5	0.94	31.9	15	9	4.6	114	6.6	0.6	139	3.8	108	N	N	N	N		sinus tachycardia(HR 103)			0	0	0	0	0	0	0	0	0	0
239	F	64	52.6	157.4	21.2	Cancer of endometrium	Robotic total hysterectomy	236	203	650	0	150	300	1	0	기관내삽관마취	14.2	43.3	255	12.8	0.96	38.3	34	36	4.6	99	19.1	0.7	142	3.9	106	N	P	N	N					0	0	0	0	0	0	0	0	0	0
240	F	52	56.5	150.6	24.9	Myoma uteri	Robotic total hysterectomy	261	215	500	0	200	0	2	0	기관내삽관마취	14.1	41	253	12.7	0.96	36.4	56	92	4.3	97	12.4	0.7	138	3.9	105	P	P	P	N		Sinus bradycardia (59 bpm)			0	0	0	0	0	0	0	0	0	0
241	F	68	53	147	24.5	Cancer of cervix uteri	Robotic radical hysterectomy	270	242	500	0	100	100	2	0	기관내삽관마취	14	41.7	292	12.8	0.96	31.8	19	17	4.6	137	13.3	0.7	140	4	105	N	P	N	N	Subsegmental atelectasis in left lower lung zone.		EF=66%, Relaxation abnormality of LV filling pattern (E/E=9)	2.29(103)-1.98(128)-86	1	0	0	0	0	0	0	0	0	0
242	F	46	70	161	27	Cancer of cervix uteri	Robotic radical hysterectomy	290	242	850	0	100	100	1	0	기관내삽관마취	11	33	203	12.5	0.93	39.1	30	22	4.1		18.1	0.9	139	3.9	104	N	P	N	N					0	0	0	0	0	0	0	0	0	0
243	F	54	52.2	165.9	19	Cancer of endometrium	Robotic total hysterectomy	206	171	600	0	20	0	1	0	기관내삽관마취	13.4	40.3	251	12.7	0.96	36.2	17	15	4.3	86	13.1	0.7	132	3.9	99	N	N	N	N		Sinus bradycardia (54 bpm)			0	0	0	0	0	0	0	0	0	0
244	F	44	52.8	160.3	20.3	Submucous leiomyoma of uterus	Robotic total hysterectomy	153	114	350	0	30	50	2	0	기관내삽관마취	12.5	37	188	12.9	0.97	37.5	18	11	5	121	13.1	0.8	140	3.9	104	N	P	N	N					0	0	0	0	0	0	0	0	0	0
245	F	47	65.5	163.4	24.5	DUB(dysfunctional uterine bleeding)	Robotic total hysterectomy	161	138	300	0	100	100	1	0	기관내삽관마취	10.1	30	216	13	0.98	39.6	18	13	4	101	8.3	0.8	142	3.7	108	N	P	N	N					0	0	0	0	0	0	0	0	0	0
246	F	44	56.1	157.5	22.6	Myoma uteri	Robotic subtotal hysterectomy	145	114	500	350	200	200	1	0	기관내삽관마취	7.2	23.9	453	12.3	0.91	25.8	26	22	4.1		13.2	0.7	137	4.2	104	N	N	N	N					0	0	0	0	0	0	0	0	0	0
247	F	45	80.9	169.2	28	Myoma uteri	Robotic total hysterectomy	190	151	500	0	100	200	2	0	기관내삽관마취	13.2	38.3	242	12.9	0.97	34.1	21	17	4.4	177	11.9	0.8	139	3.7	103	N	P	N	N					0	0	0	0	0	0	0	0	0	0
248	F	57	44.1	150.6	19.4	Endometrial intraepithelial neoplasia[EIN]	Robotic total hysterectomy	190	161	600	0	50	200	1	0	기관내삽관마취	14.3	43.5	272	12.1	0.9	28.8	59	59	4.3	102	14	0.7	143	3.9	106	N	P	N	N					0	0	0	0	0	0	0	0	0	0
249	F	46	52.4	159.8	20.5	Myoma uteri	Robotic subtotal hysterectomy	150	118	800	0	30	0	1	0	기관내삽관마취	14.9	43.4	329	12	0.89	35.7	16	13	4.7	101	12.9	0.8	138	3.9	103	N	P	N	N					0	0	0	0	0	0	0	0	0	0
250	F	49	64.8	163.5	24.2	Myoma uteri	Robotic total hysterectomy	138	115	450	0	20	0	1	0	기관내삽관마취	11.9	37.5	387	12.8	0.97	34.7	20	12	4.4		9.9	0.8	140	4	106	N	P	N	N					0	0	0	0	0	0	0	0	0	0
251	F	46	62.3	156	25.6	Adenomyosis	Robotic subtotal hysterectomy	141	109	330	0	20	0	1	0	기관내삽관마취	11.8	34.8	191	12.9	0.97	29.1	18	10	4.4	96	10.8	0.7	142	4.3	109	N	P	N	N					0	0	0	0	0	0	0	0	0	0
252	F	50	65	159.8	25.5	Myoma uteri	Robotic subtotal hysterectomy	147	107	600	0	10	0	2	0	기관내삽관마취	12.8	38	234	12.6	0.94	33.8	22	21	4.5	122	16	0.6	141	4.1	108	N	P	N	N					0	0	0	0	0	0	0	0	0	0
253	F	52	63.6	155.4	26.3	Myoma uteri	Robotic total hysterectomy	208	171	250	0	30	0	2	0	기관내삽관마취	13	38.8	301	11.8	0.86	32.1	23	16	4	114	12.5	0.6	139	3.4	106	P	P	N	N					1	0	0	0	0	0	0	0	0	0
254	F	56	59.1	156.2	24.2	Myoma uteri	Robotic subtotal hysterectomy	140	98	500	0	0	0	2	0	기관내삽관마취	14.8	44.1	349	12.1	0.89	38.3	27	23	4.6	103	12.8	0.7	142	4.2	102	N	N	N	N					1	0	0	0	0	0	0	0	0	0
255	F	59	48.4	153.9	20.4	Female cystocele	Robotic subtotal hysterectomy	299	256	850	0	100	100	1	0	기관내삽관마취	13.5	39.7	206	12.2	0.91	36.2	21	15	4.5	120	15.4	0.6	140	3.8	105	N	P	N	N					0	0	0	0	0	0	0	0	0	0
256	F	60	60.9	153.7	25.8	Cancer of cervix uteri	Robotic total hysterectomy	255	206	200	0	50	0	2	0	기관내삽관마취	13.8	40.2	269	11.9	0.88	34.6	24	18	4.6	126	14.8	0.5	140	4.6	106	N	P	N	N					1	0	0	0	0	0	0	0	0	0
257	F	52	74.4	162.3	28.2	Cancer of cervix uteri	Robotic radical hysterectomy	280	231	650	0	100	500	2	0	기관내삽관마취	14.5	42.6	254	13.1	0.99	34.5	19	24	4.3	111	12.8	0.8	137	4	101	P	N	N	N		1st degree AV block	EF=59%, Relaxation abnormality of LV filling pattern (E/E=10.7)		1	0	0	0	0	0	0	0	0	0
258	F	39	61.6	153.9	26.1	CIS(carcinoma in situ) of cervix uteri	Robotic total hysterectomy	143	109	600	0	50	0	1	0	기관내삽관마취	9.5	30	400	12.1	0.9	33.7	21	26	4.7		12.1	0.8	138	3.8	104	N	P	N	N					0	0	0	0	0	0	0	0	0	0
259	F	50	48.6	161.4	18.7	Myoma uteri	Robotic total hysterectomy	152	107	150	0	10	0	2	0	기관내삽관마취	14	42.6	236	13	0.98	39.3	21	12	4.9	99	13.7	0.7	139	3.8	101	N	P	N	N		RAD			0	0	0	0	0	0	0	0	0	0
[truncated: 21 more columns]

## Sheet: cystectomy
No	Sex	Age	Wt	Ht	BMI	PreopDx	OP Name	ANE Time	OP Time	Crystal (mL)	Colloid (mL)	Blood loss	Urine output	ASA	EM	주마취방법	Hb	Hct	Plt	PT	INR	aPTT	AST	ALT	Alb	Glc	BUN	Cr	Na	K	Cl	HBsAg	AntiHBs	RPR	AntiHIV	CXR	ECG	Echo	PFT	Hypertension	Atrial fibrillation	Coronary artery disease	Angina pectoris	Myocardial infarction	Congestive heart failure	Valvular heart disease	Asthma	COPD	Interstitial lung disease
1	F	28	57.8	163.8	21.5	Ovarian cyst	Robotic bilateral ovarian cystectomy	164	114					1	0	기관내삽관마취																								0	0	0	0		0	0	0	0	0
2	F	32	51.7	158.1	20.4	Candidiasis of vulva and vagina(N77.1*)	Robotic left ovarian cystectomy	122	81					2	0	기관내삽관마취																								0	0	0	0		0	0	0	0	0
3	F	39	47.1	159.8	18.6	Ovarian cyst	Robotic right ovarian cystectomy	114	76					1	0	기관내삽관마취																								0	0	0	0		0	0	0	0	0
4	F	14	47.9	160.6	18.4	Ovarian cyst	Robotic right ovarian cystectomy	185	155					1	0	기관내삽관마취																								0	0	0	0		0	0	0	0	0
5	F	22	56.9	162	21.3	Ovarian cyst	Robotic right ovarian cystectomy	115	82					1	0	기관내삽관마취																								0	0	0	0		0	0	0	0	0
7	F	30	54	172.4	18.3	Mass pelvis	Robotic bilateral ovarian cystectomy	144	115	400	0			1	0	기관내삽관마취																								0	0	0	0		0	0	0	0	0
8	F	44	59.9	160.1	23	Leiomyoma of uterus unspecified	Robotic left ovarian cystectomy	105	64	350	0			1	0	기관내삽관마취																								0	0	0	0		0	0	0	0	0
10	F	24	43.8	163.2	16.2	Endometriosis of ovary	Robotic right ovarian cystectomy	86	57	300	0			1	0	기관내삽관마취																								0	0	0	0		0	0	0	0	0
12	F	24	57	158	22.8	Cystic teratoma of ovary right	Robotic left ovarian cystectomy	106	70	200	0			1	0	기관내삽관마취																								0	0	0	0		0	0	0	0	0
13	F	47	96	157.1	38.9	Myoma uteri	Robotic left ovarian cystectomy	126	98	400	0			2	0	기관내삽관마취																								1	0	0	0		0	0	0	0	0
14	F	81	55.1	144.3	26.5	Cancer of bladder unspecified	Robotic partial cystectomy	177	142	500	300	50	0	2	0	기관내삽관마취																					미판독	EF=68%. Eccentric LVH. Indeterminate LV filling pattern d/t A.fibrillation (E/E=8.6). Enlarged LA chamber size (18‘01/13)	2.13(117)-1.99(173)-94	1	1	0	0		0	0	0	0	0
15	F	31	63	168.9	22.3	Ovarian cyst	Robotic left ovarian cystectomy	115	76	200	0	50	50	1	0	기관내삽관마취																								0	0	0	0		0	0	0	0	0
16	F	36	53	161	20.4	Ovarian cyst	Robotic right ovarian cystectomy	86	44	150	0	30	50	1	0	기관내삽관마취																								0	0	0	0		0	0	0	0	0
17	F	35	61.1	158.4	24.4	Candidiasis of vulva and vagina(N77.1*)	Robotic left ovarian cystectomy	93	58	300	0	50	20	1	0	기관내삽관마취																								0	0	0	0		0	0	0	0	0
18	F	28	56.4	160	21.9	Vaginitis vulvitis and vulvovaginitis in candidiasis(B37.3+)	Robotic right ovarian cystectomy	219	190	600	0	100	0	1	0	기관내삽관마취																								0	0	0	0		0	0	0	0	0
19	F	27	54.6	178	17	Ovarian cyst	Robotic left ovarian cystectomy	130	101	300	0	20	0	1	0	기관내삽관마취																								0	0	0	0		0	0	0	0	0
20	F	39	74.6	152.2	32	Myoma uteri	Robotic cholecystectomy	347	317	500	0	200	200	2	0	기관내삽관마취																								0	0	0	0		0	0	0	0	0
22	F	44	69.1	162.6	26.3	Ovarian cyst	Robotic right ovarian cystectomy	98	64	300	0	50	0	2	0	기관내삽관마취																					Sinus bradycardia (58 bpm). T wave inverison in v2-v5	EF= 66%. Concentric LV remodeling	3.36(95)-2.64(98)-79	0	0	0	0		0	0	1	0	0
23	F	30	61.7	165.2	22.4	Mass pelvis	Robotic left ovarian cystectomy	96	65	300	0	50	0	1	0	기관내삽관마취																								0	0	0	0		0	0	0	0	0
24	F	25	54.8	160.7	21.1	Ovarian cyst	Robotic right ovarian cystectomy	142	114	500	0	50	100	1	0	기관내삽관마취																								0	0	0	0	0	0	0	0	0	0
27	F	30	52	166.4	18.9	Benign neoplasm of ovary unspecified side	Robotic left ovarian cystectomy	138	97	400	0	10	0	1	0	기관내삽관마취																								0	0	0	0	0	0	0	0	0	0
28	F	24	61.4	149.8	27.5	Mass pelvis	Robotic right ovarian cystectomy	94	53	200	0	10	0	1	0	기관내삽관마취																								0	0	0	0	0	0	0	0	0	0
29	F	49	50.8	154.5	21.1	Ovarian cyst	Robotic left ovarian cystectomy	151	115	100	0	30	20	1	0	기관내삽관마취																							2.72(91)-2.01(89)-74	0	0	0	0	0	0	0	0	0	0
30	F	51	62.7	151.7	27.2	Ovarian cyst	Robotic right ovarian cystectomy	110	75	200	0	30	0	2	0	기관내삽관마취																								0	0	0	0	0	0	0	0	0	0
31	F	17	51.7	161.3	19.7	Ovarian cyst	Robotic left ovarian cystectomy	98	73	300	0	20	200	1	0	기관내삽관마취																								0	0	0	0	0	0	0	0	0	0
32	F	26	51.3	160.6	19.9	Cystic teratoma of ovary left	Robotic left ovarian cystectomy	106	71	400	0	50	100	1	0	기관내삽관마취																								0	0	0	0	0	0	0	0	0	0
33	F	24	47.8	165.1	17.3	Mass pelvis	Robotic bilateral ovarian cystectomy	152	115	800	0	10	100	1	0	기관내삽관마취																								0	0	0	0	0	0	0	0	0	0
34	M	68	62.7	165	22.8	Cancer of bladder unspecified	Robotic radical cystectomy	531	485	1600	0	200	0	3	0	기관내삽관마취																					Sinus rhythm with 1st degree AV block. LVAH	EF=70%. Relaxation abnormality of LV filling pattern (E/E=7)	3.67(100)-2.51(99)-68	1	0	0	0	0	0	0	0	0	0
35	F	29	51.2	150.4	22.7	Myoma uteri	Robotic right ovarian cystectomy	114	82	500	0	100	100	1	0	기관내삽관마취																								0	0	0	0	0	0	0	0	0	0
37	F	25	52.4	166.4	18.9	Ovarian cyst	Robotic right ovarian cystectomy	142	110	300	0	10	100	1	0	기관내삽관마취																					미판독			0	0	0	0	0	0	0	0	0	0
38	F	35	55	161.4	21.2	Ovarian cyst	Robotic right ovarian cystectomy	119	80	500	0	0	0	1	0	기관내삽관마취																					미판독			0	0	0	0	0	0	0	0	0	0
39	F	49	59.5	162.3	22.5	Mass pelvis	Robotic left ovarian cystectomy	128	100	400	0	20	0	1	0	기관내삽관마취																					Sinus bradycardia (59bpm)			0	0	0	0	0	0	0	0	0	0
41	F	26	59.2	172.5	19.9	Ovarian cyst	Robotic right ovarian cystectomy	103	70	400	0	10	100	1	0	기관내삽관마취																								0	0	0	0	0	0	0	0	0	0
42	F	24	78	165	28.7	Endometriosis of ovary	Robotic bilateral ovarian cystectomy	158	124	300	200	50	100	1	0	기관내삽관마취																					Sinus arrhythmia			0	0	0	0	0	0	0	0	0	0
44	F	92	61	156	25.1	Bladder tumor uncertain behavior	Robotic partial cystectomy	199	167	300	300	100	100	2	0	기관내삽관마취																					Low voltage QRS	EF=64%. Eccentric LVH. Relaxation abnormality of LV filling pattern (E/E=12.1). Prominent papilliary muscle at LV apex. Minimal pericardial effusion	1.85(92)-1.34(109)-73	1	0	0	0	0	0	0	0	0	0
46	F	20	50.6	159.2	19.8	Candidiasis of vulva and vagina(N77.1*)	Robotic right ovarian cystectomy	112	79	400	0	50	50	1	0	기관내삽관마취																								0	0	0	0	0	0	0	0	0	0
47	F	39	62.9	165.9	22.8	Dermoid cyst of ovary right	Robotic right ovarian cystectomy	85	59	400	0	0	0	1	0	기관내삽관마취																							2.69(70)-2.15(72)-80	0	0	0	0	0	0	0	0	0	0
48	F	30	60.4	149.8	27	Mass pelvis	Robotic right ovarian cystectomy	110	75	200	0	100	100	1	0	기관내삽관마취																								0	0	0	0	0	0	0	0	0	0
50	F	49	47	157.6	19.1	Myoma uteri	Robotic right ovarian cystectomy	87	50	300	0	10	0	1	0	기관내삽관마취																								0	0	0	0	0	0	0	0	0	0
51	F	25	46	159.4	18.2	Mass pelvis	Robotic left ovarian cystectomy	107	79	0	0	0	0	1	0	기관내삽관마취																								0	0	0	0	0	0	0	0	0	0
52	F	38	51.4	162.1	19.4	Ovarian cyst	Robotic right ovarian cystectomy	103	66	300	0	50	0	1	0	기관내삽관마취																								0	0	0	0	0	0	0	0	0	0
53	F	31	54	172.4	18.3	Endometriosis of ovary	Robotic right ovarian cystectomy	106	82	200	0	20	30	1	0	기관내삽관마취																								0	0	0	0	0	0	0	0	0	0
54	F	25	49.8	168.8	17.4	Ovarian cyst	Robotic left ovarian cystectomy	137	102	250	0	0	0	1	0	기관내삽관마취																								0	0	0	0	0	0	0	0	0	0
55	F	26	55.7	166.9	20	Mass pelvis	Robotic right ovarian cystectomy	135	95	600	0	50	0	1	0	기관내삽관마취																								0	0	0	0	0	0	0	0	0	0
56	F	42	56.4	159.7	22.2	Ovarian cyst	Robotic left ovarian cystectomy	120	83	400	0	50	0	1	0	기관내삽관마취																								0	0	0	0	0	0	0	0	0	0
57	M	40	46.3	155	19.1	Vaginitis vulvitis and vulvovaginitis in candidiasis(B37.3+)	Robotic left ovarian cystectomy	96	59	250	0	30	0	1	0	기관내삽관마취																								0	0	0	0	0	0	0	0	0	0
59	F	18	73.2	160.6	28.5	Mass pelvis	Robotic left ovarian cystectomy	149	112	400	0	200	0	1	0	기관내삽관마취	13.2	39.1	297	11.2	0.99	25.6	31	46	4.8	105	9	0.7	142	4	104	N	N	N	N					0	0	0	0	0	0	0	0	0	0
60	F	24	50.2	159.7	19.8	Ovarian cyst	Robotic bilateral ovarian cystectomy	133	94	300	0	20	0	1	1	기관내삽관마취																								0	0	0	0	0	0	0	0	0	0
62	F	27	64.9	163.8	24.2	Ovarian cyst	Robotic left ovarian cystectomy	104	60	200	0	10	50	1	0	기관내삽관마취	13	38.9	250	10.8	0.96	25.6	15	11	4.3	90	14.5	0.8	140	4.4	105	N	P	N	N					0	0	0	0	0	0	0	0	0	0
63	F	19	46.5	154.8	19.4	Other and unspecified ovarian cysts	Robotic right ovarian cystectomy	96	67	500	0	20	0	1	0	기관내삽관마취	13.5	41	230	11.2	0.99	25.2	14	6	4.5	88	9	1	140	4	104	N	N	N	N					0	0	0	0	0	0	0	0	0	0
66	F	23	68.5	168.5	24.1	Ovarian cyst	Robotic left ovarian cystectomy	154	123	400	0	0	0	1	0	기관내삽관마취																								0	0	0	0	0	0	0	0	0	0
67	F	16	80.2	163	30.2	Cystic teratoma of ovary right	Robotic bilateral ovarian cystectomy	164	131	500	0	80	200	1	0	기관내삽관마취	15.3	44.6	311	13.1	0.99	36.4	46	126	4.9	137	7.3	0.8	141	4.3	102	N	N	N	N					0	0	0	0	0	0	0	0	0	0
68	F	30	61.2	158.9	24.2	Ovarian cyst	Robotic left ovarian cystectomy	132	95	700	0	20	200	1	0	기관내삽관마취	13.3	40	276	13	0.99	36.4	19	11	5.2	88	11.6	1	142	4.7	105	N	P	N	N					0	0	0	0	0	0	0	0	0	0
69	F	19	109.5	159.8	42.9	Ovarian cyst	Robotic right ovarian cystectomy	143	99	250	0	50	0	2	0	기관내삽관마취	13.2	40	326	11.8	0.87	35.5	17	9	4.2	91	12.4	0.8	143	4.2	106	N	N	N	N				3.19(98)-2.51(81)-79	0	0	0	0	0	0	0	0	0	0
70	F	30	60.2	167.5	21.5	Nonerosive gastroesophageal reflux disease	Robotic right ovarian cystectomy	109	68	600	0	50	0	1	0	기관내삽관마취	13.8	40.1	227	12.5	0.95	39.2	17	11	4.3	93	13.7	0.5	140	4.5	106	N	P	N	N					0	0	0	0	0	0	0	0	0	0
71	F	44	49.6	152.2	21.4	Bladder tumor uncertain behavior	Robotic partial cystectomy	137	108	700	0	50	0	1	0	기관내삽관마취	10.9	34	383	12.7	0.95	36.2	22	25	4.4	89	9	0.8	142	4.2	105	N	P	N	N					0	0	0	0	0	0	0	0	0	0
72	F	37	55.7	163.9	20.7	Candidiasis of vulva and vagina(N77.1*)	Robotic bilateral ovarian cystectomy	106	64	300	0	50	0	1	0	기관내삽관마취	12.6	37.7	143	12.7	0.95	34	14	8	4.7	104	17.2	0.8	145	3.9	110	N	P	N	N					0	0	0	0	0	0	0	0	0	0
73	F	25	56.9	159.1	22.5	Ovarian cyst	Robotic bilateral ovarian cystectomy	127	88	150	0	50	100	1	0	기관내삽관마취	13.3	40.2	277	13.3	1.01	37.4	16	10	4.5	97	11.1	0.8	139	3.9	100	N	P	N	N					0	0	0	0	0	0	0	0	0	0
77	F	42	61.9	172.5	20.8	Ovarian cyst	Robotic left ovarian cystectomy	121	90	400	0	50	0	1	0	기관내삽관마취	13.5	41.1	245	12.2	0.92	33.8	19	13	5.2	135	13.5	0.7	139	4.2	106	N	P	N	N		NSR/LVH			0	0	0	0	0	0	0	0	0	0
79	F	44	55.1	158.8	21.8	Ovarian cyst	Robotic right ovarian cystectomy	109	76	350	0	50	0	2	0	기관내삽관마취	13.5	40.1	224	12.7	0.95	34.7	18	18	4.5	88	10.8	0.6	141	4.1	105	N	P	N	N					0	0	0	0	0	0	0	0	0	0
80	F	30	62.8	158.2	25.1	Other and unspecified ovarian cysts	Robotic bilateral ovarian cystectomy	142	110	300	0	100	100	1	0	기관내삽관마취	12.9	39	286	13.1	1	39.2	19	13	4.4	93	9.9	0.6	139	4.7	105	N	P	N	N		Sinus bradycardia (HR 55)			0	0	0	0	0	0	0	0	0	0
81	F	44	45.4	157.2	18.4	Ovarian cyst	Robotic left ovarian cystectomy	92	64	150	0	50	0	1	0	기관내삽관마취	13.6	40.8	292	12.5	0.94	33.9	14	14	4.2	98	8	0.7	139	4.1	108	N	P	N	N					0	0	0	0	0	0	0	0	0	0
82	F	31	68.7	164.8	25.3	Myoma uteri	Robotic left ovarian cystectomy	200	147	450	200	50	200	1	0	기관내삽관마취	12.8	37.8	156	12.8	0.96	32.8	13	7	4.6	98	9.6	0.7	137	4.3	107	N	P	N	N					0	0	0	0	0	0	0	0	0	0
83	F	33	45.8	158.1	18.3	Ovarian cyst	Robotic right ovarian cystectomy	135	101	450	0	0	0	1	0	기관내삽관마취	11.6	35.2	177	12.9	0.98	32.3	22	13	4.4	118	10	0.6	140	4	105	N	P	N	N					0	0	0	0	0	0	0	0	0	0
84	F	44	57.7	162.6	21.8	Ovarian cyst	Robotic right ovarian cystectomy	79	53	300	0	20	0	2	0	기관내삽관마취	12.5	37	197	13.9	1.08	34.9	19	12	4.2	102	15.8	0.8	141	3.9	105	N	N	N	N	Inflammatory sequelae in both apex of BUL	Sinus bradycardia(56bpm)			0	0	0	0	0	0	0	0	0	0
85	F	26	47.9	161.3	18.4	Mass pelvis	Robotic left ovarian cystectomy	121	81	300	0	20	0	1	0	기관내삽관마취	14	42	317	13.8	1.07	35.1	19	14	4.6		9.2	0.7	139	4	105	N	P	N	N					0	0	0	0	0	0	0	0	0	0
86	F	26	57.2	162.7	21.6	Other and unspecified ovarian cysts	Robotic right ovarian cystectomy	138	114	400	0	50	0	1	0	기관내삽관마취	10.6	32.9	335	13.9	1.08	34.9	16	9	4.3		10.5	0.6	140	4.2	105	N	P	N	N					0	0	0	0	0	0	0	0	0	0
87	F	39	63.5	160.3	24.7	Ovarian cyst	Robotic left ovarian cystectomy	152	103	250	0	50	50	1	0	기관내삽관마취	13.9	41.6	252	12.6	0.95	35.9	17	18	4.1		12	0.7	140	3.7	107	N	P	N	N					0	0	0	0	0	0	0	0	0	0
88	F	26	59.4	161.4	22.8	Candidiasis of vulva and vagina(N77.1*)	Robotic right ovarian cystectomy	125	93	200	0	50	50	1	0	기관내삽관마취	13.3	39.5	227	12.7	0.96	34.3	13	14	4.5	102	10.5	0.7	138	4.3	105	N	N	N	N					0	0	0	0	0	0	0	0	0	0
89	F	25	45	155	18.7	Ovarian cyst	Robotic left ovarian cystectomy	120	76	700	0	50	80	1	0	기관내삽관마취	14.1	39.9	309	13.1	0.99	33.9	21	21	4.7	102	12.2	0.5	139	4	104	N	N	N	N			EKG : VPC		0	0	0	0	0	0	0	0	0	0
90	F	47	48.6	159.6	19.1	Ovarian cyst	Robotic right ovarian cystectomy	94	60	550	0	20	220	1	0	기관내삽관마취	12.3	36.6	171	13.6	1.03	38.1	24	14	4.3	97	14.9	0.6	141	3.7	107	N	P	N	N		Sinus bradycardia (HR 58)			0	0	0	0	0	0	0	0	0	0
94	F	27	59.4	164.9	21.8	Ovarian hemorrhagic(ruptured) cyst	Robotic left ovarian cystectomy	103	71	400	0	30	20	2	0	기관내삽관마취	14.5	42	293	12.7	0.95	36.8	19	15	4.8		10	0.7	140	3.9	106	N	P	N	N					1	0	0	0	0	0	0	0	0	0
95	F	21	74.6	170.4	25.7	Mass pelvis	Robotic left ovarian cystectomy	106	74	300	0	10	100	1	0	기관내삽관마취	14.1	41.1	258	12.9	0.97	34.2	16	17	4.5		5.2	0.7	139	4	108	N	N	N	N		Sinus bradycardia (54 bpm)			0	0	0	0	0	0	0	0	0	0
96	F	40	62.8	154.7	26.2	Ovarian cyst	Robotic left ovarian cystectomy	90	64	300	0	50	300	2	0	기관내삽관마취	16.2	47.5	274	11.8	0.87	30.5	121	92	4.8	108	12.8	0.7	139	4.6	100	N	P	N	N					0	0	0	0	0	0	0	0	0	0
97	F	28	59.1	173	19.7	Ovarian cyst	Robotic bilateral ovarian cystectomy	211	164	500	0	50	0	1	0	기관내삽관마취	13.5	40.7	291	12.2	0.91	32.3	24	28	4.7		12.7	0.8	140	4	106	N	N	N	N		Sinus bradycardia (HR 58)			0	0	0	0	0	0	0	0	0	0
99	F	39	60.7	159.5	23.9	Ovarian cyst	Robotic right ovarian cystectomy	100	56	300	0	20	0	1	0	기관내삽관마취	13.8	39.9	274	12.5	0.93	37.7	41	37	4.9	104	16.8	0.6	138	4.2	104	N	P	N	N					0	0	0	0	0	0	0	0	0	0
101	F	25	54.3	165.6	19.8	Ovarian cyst	Robotic left ovarian cystectomy	93	59	500	0	30	0	1	0	기관내삽관마취	13.9	40.4	174	13	0.98	41.3	17	9	4.6	92	13.6	0.7	140	4.2	104	N	P	N	N		Sinus Bradycardia ( HR :58 )			0	0	0	0	0	0	0	0	0	0
108	F	24	61	163	23	Ovarian cyst	Robotic left ovarian cystectomy	121	85	300	0	3	0	2	0	기관내삽관마취	13.3	39.4	279	13.4	1.02	33	21	13	4.7	98	5.2	0.6	141	4.6	105	N	P	N	N	미판독			3.75(95)-3.34(105)-89	0	0	0	0	0	0	0	1	0	0
109	M	27	48.7	162	18.6	Mass pelvis	Robotic left ovarian cystectomy	136	100	300	0	0	0	1	0	기관내삽관마취	13	38	172	13.7	1.04	29.8	20	12	4.4		17.7	0.9	141	4	108	N	N	N	N					0	0	0	0	0	0	0	0	0	0
110	F	39	61.1	160.8	23.6	Ovarian cyst	Robotic left ovarian cystectomy	107	67	450	0	5	10	1	0	기관내삽관마취	13.1	38.2	258	13	0.98	38.8	16	11	4.5	95	9.8	0.8	136	3.8	102	N	P	N	N					0	0	0	0	0	0	0	0	0	0
111	F	30	79.1	153.7	33.5	Ovarian cyst	Robotic right ovarian cystectomy	150	106	475	0	5	100	2	0	기관내삽관마취	12.8	37.9	320	12.5	0.94	34.8	13	11	4.1		13.5	0.7	139	4.1	108	N	P	N	N					0	0	0	0	0	0	0	0	0	0
112	F	41	60.3	160	23.6	Mucinous cystadenoma ovary left	Robotic left ovarian cystectomy	232	184	1100	0	200	0	1	0	기관내삽관마취	12.4	36.4	332	12.5	0.94	36.1	14	10	4.5		7.5	0.7	139	4.1	105	N	P	N	N					0	0	0	0	0	0	0	0	0	0
114	F	59	58.7	166	21	Cancer of bladder unspecified	Robotic partial cystectomy	142	115	400	0	50	80	2	0	기관내삽관마취	12.1	34.1	112	14.1	1.08	39.2	16	12	4.1	145	8.9	0.7	142	3.7	109	P	N	N	N					0	0	0	0	0	0	0	0	0	0
115	F	23	50	150	22.2	Ovarian cyst	Robotic left ovarian cystectomy	105	70	200	0	50	100	1	0	기관내삽관마취	12.7	36.8	241	14.1	1.08	36.2	16	8	4.5	89	12.1	0.7	138	4.1	106	N	N	N	N					0	0	0	0	0	0	0	0	0	0
118	F	43	50.8	163.5	19	Ovarian cyst	Robotic right ovarian cystectomy	87	56	200	0	50	0	1	0	기관내삽관마취	12.7	36.6	262	13	0.98	37.5	20	16	4.6	92	10.8	0.7	133	3.8	100	N	P	N	N					0	0	0	0	0	0	0	0	0	0
120	F	38	58.6	154.7	24.5	Ovarian cyst	Robotic bilateral ovarian cystectomy	104	64	300	0	0	0	1	0	기관내삽관마취	10.7	33.3	363	13.8	1.06	41.5	15	11	4.3	111	15	0.8	138	4.3	105	N	P	N	N					0	0	0	0	0	0	0	0	0	0
121	F	30	62.2	166.3	22.6	Ovarian cyst	Robotic bilateral ovarian cystectomy	140	104	800	0	50	100	1	0	기관내삽관마취	14.4	42.8	348	12.5	0.94	32.6	33	34	4.3	98	8.1	0.7	140	4.3	105	N	N	N	N		LVH			0	0	0	0	0	0	0	0	0	0
122	F	40	56	148	25.6	Ovarian cyst	Robotic right ovarian cystectomy	95	50	200	0	10	50	1	0	기관내삽관마취	11.8	34.1	276	13.2	1	41.4	30	29	4.3		13.4	0.6	139	4.3	106	N	P	N	N					0	0	0	0	0	0	0	0	0	0
123	F	25	48.1	156.4	19.7	Ovarian cyst	Robotic right ovarian cystectomy	84	53	300	0	20	50	1	0	기관내삽관마취	11.9	35.8	220	13.5	1.03	36.9	21	22	4.3	107	14.1	0.7	143	3.7	109	N	P	N	N					0	0	0	0	0	0	0	0	0	0
124	F	28	50.4	154.5	21.1	Ovarian cyst	Robotic left ovarian cystectomy	101	67	200	0	10	0	1	0	기관내삽관마취	12.9	38.6	240	13.5	1.02	38.8	15	12	4.4		7.9	0.7	141	3.8	106	N	N	N	N					0	0	0	0	0	0	0	0	0	0
125	F	28	60	161.2	23.1	Other and unspecified ovarian cysts	Robotic left ovarian cystectomy	108	71	400	0	10	0	1	0	기관내삽관마취	13.4	40.8	282	13.6	1.03	42.1	16	8	4.6	93	11.3	0.7	138	4.3	105	N	P	N	N					0	0	0	0	0	0	0	0	0	0
126	F	33	52.1	168.3	18.4	Hemorrhagic corpus luteum cyst	Robotic bilateral ovarian cystectomy	95	52	700	0	0	0	1	0	기관내삽관마취	12.9	38.8	273	13.3	1.01	39	14	8	4.2		8.9	0.7	137	3.8	102	N	P	N	N		Sinus bradycardia (58 bpm)			0	0	0	0	0	0	0	0	0	0
127	F	44	77.5	160.1	30.2	Mass pelvis	Robotic right ovarian cystectomy	107	79	320	0	20	200	1	0	기관내삽관마취	12.8	38.1	247	12.4	0.93	37.4	18	13	4.7	110	15.5	0.8	138	4.4	104	N	P	N	N					0	0	0	0	0	0	0	0	0	0
128	F	29	64.5	155.4	26.7	Ovarian cyst	Robotic left ovarian cystectomy	86	47	0	0	50	0	1	0	기관내삽관마취	14.1	42.6	204	12	0.88	34.2	30	37	3.7		15.3	0.7	142	4.3	109	N	P	N	N					0	0	0	0	0	0	0	0	0	0
132	F	21	43.3	154.5	18.1	Teratoma of ovary unspecified side	Robotic right ovarian cystectomy	103	69	200	0	20	60	1	0	기관내삽관마취	12.6	36.4	192	14.7	1.14	40.6	19	7	4	109	11.4	0.8	139	4.1	108	N	P	N	N					0	0	0	0	0	0	0	0	0	0
133	F	31	75.3	156.6	30.7	Endometriosis of ovary	Robotic bilateral ovarian cystectomy	170	129	300	0	0	0	2	0	기관내삽관마취	12.9	38.9	261	12.9	0.98	32.7	22	30	4.3	99	12.1	0.7	139	4	105	N	P	N	N					0	0	0	0	0	0	0	0	0	0
[truncated: 21 more columns]

## Sheet: myomectomy
No	Sex	Age	Wt	Ht	BMI	PreopDx	OP Name	ANE Time	OP Time	Crystal (mL)	Colloid (mL)	Blood loss	Urine output	ASA	EM	주마취방법	Hb	Hct	Plt	PT	INR	aPTT	AST	ALT	Alb	Glc	BUN	Cr	Na	K	Cl	HBsAg	AntiHBs	RPR	AntiHIV	CXR	ECG	Echo	PFT	Hypertension	Atrial fibrillation	Coronary artery disease	Angina pectoris	Myocardial infarction	Congestive heart failure	Valvular heart disease	Asthma	COPD	Interstitial lung disease
1	F	34	91.9	157.5	36.9	Myoma uteri	Robotic uterine myomectomy	233	205					2	0	기관내삽관마취																								0	0	0	0		0	0	0	0	0
2	F	35	57.9	159.8	22.5	Myoma uteri	Robotic uterine myomectomy	230	198					1	0	기관내삽관마취																								0	0	0	0		0	0	0	0	0
3	F	37	92.2	169.5	32.2	Myoma uteri	Robotic uterine myomectomy	274	236					2	0	기관내삽관마취																								0	0	0	0		0	0	0	0	0
4	F	40	56.1	161.5	21.6	Myoma uteri	Robotic uterine myomectomy	293	254	600	0			2	0	기관내삽관마취																								0	0	0	0		0	0	0	0	0
5	F	47	69.9	166.3	25	Myoma uteri	Robotic uterine myomectomy	161	124	350	0			2	0	기관내삽관마취																								0	0	0	0		0	0	0	0	0
6	F	32	56.3	166.8	20.3	Myoma uteri	Robotic uterine myomectomy	174	138	600	0			1	0	기관내삽관마취																								0	0	0	0		0	0	0	0	0
7	F	37	68.2	160.7	26.6	Myoma uteri	Robotic uterine myomectomy	256	215	750	0			1	0	기관내삽관마취																								0	0	0	0		0	0	0	0	0
8	F	36	55.3	157.7	22.3	Myoma uteri	Robotic uterine myomectomy	174	134	400	0	50	100	1	0	기관내삽관마취																								0	0	0	0		0	0	0	0	0
9	F	43	79.9	164.7	29.4	Myoma uteri	Robotic uterine myomectomy	264	220	800	0	400	200	2	0	기관내삽관마취																								1	0	0	0		0	0	0	0	0
10	F	36	74.6	166.6	26.9	Myoma uteri	Robotic uterine myomectomy	252	217	850	0	50	150	1	0	기관내삽관마취																								0	0	0	0		0	0	0	0	0
11	F	42	62.6	155.1	25.8	Submucous leiomyoma of uterus	Robotic uterine myomectomy	142	111	200	0	50	150	2	0	기관내삽관마취																								0	0	0	0		0	0	0	0	0
12	F	25	52	152.4	22.5	Subserosal leiomyoma of uterus	Robotic uterine myomectomy	110	75	150	0	10	0	1	0	기관내삽관마취																								0	0	0	0		0	0	0	0	0
13	F	40	57.1	165.6	20.9	Myoma uteri	Robotic uterine myomectomy	167	125	650	0	50	0	1	0	기관내삽관마취																					Sinus bradycardia (55 bpm)			0	0	0	0		0	0	0	0	0
14	F	43	61.5	163.1	23	Candidiasis of vulva and vagina(N77.1*)	Robotic uterine myomectomy	245	215	850	0	100	150	1	0	기관내삽관마취																					RAD			0	0	0	0	0	0	0	0	0	0
15	F	36	66.2	164.5	24.5	Myoma uteri	Robotic uterine myomectomy	127	93	500	0	20	80	1	0	기관내삽관마취																								0	0	0	0	0	0	0	0	0	0
16	F	41	66.5	166.6	24	Myoma uteri	Robotic uterine myomectomy	144	112	550	0	50	300	1	0	기관내삽관마취																								0	0	0	0	0	0	0	0	0	0
17	F	37	85.5	160.1	33.2	Leiomyoma of uterus unspecified	Robotic uterine myomectomy	228	197	600	0	150	200	2	0	기관내삽관마취																								1	0	0	0	0	0	0	0	0	0
18	F	30	53	164.1	19.7	Myoma uteri	Robotic uterine myomectomy	88	43	350	0	10	0	1	0	기관내삽관마취																								0	0	0	0	0	0	0	0	0	0
19	F	27	56.4	158.4	22.4	Myoma uteri	Robotic uterine myomectomy	209	177	600	0	400	50	1	0	기관내삽관마취																								0	0	0	0	0	0	0	0	0	0
20	F	26	52.9	169.1	18.2	Myoma uteri	Robotic uterine myomectomy	140	109	300	0	20	0	1	0	기관내삽관마취																								0	0	0	0	0	0	0	0	0	0
21	F	25	59.9	163.9	22.2	Myoma uteri	Robotic uterine myomectomy	99	75	300	0	10	0	1	0	기관내삽관마취																								0	0	0	0	0	0	0	0	0	0
22	F	40	67.2	166.8	24.3	Myoma uteri	Robotic uterine myomectomy	201	174	600	0	50	150	1	0	기관내삽관마취																					미판독			0	0	0	0	0	0	0	0	0	0
23	F	32	51.5	164.1	19	Myoma uteri	Robotic uterine myomectomy	245	208	800	250	0	30	1	0	기관내삽관마취																								0	0	0	0	0	0	0	0	0	0
24	F	35	59.7	161.2	22.8	Myoma uteri	Robotic uterine myomectomy	250	213	700	0	150	300	1	0	기관내삽관마취																								0	0	0	0	0	0	0	0	0	0
25	F	42	59.4	159.5	23.3	Myoma uteri	Robotic uterine myomectomy	231	188	650	0	100	100	1	0	기관내삽관마취																								0	0	0	0	0	0	0	0	0	0
26	F	31	54	157.9	21.9	Myoma uteri	Robotic uterine myomectomy	193	151	500	0	150	500	2	0	기관내삽관마취																					RAD		3.26(91)-2.03(72)-62	0	0	0	0	0	0	0	1	0	0
28	F	49	51.9	160.9	19.9	Myoma uteri	Robotic uterine myomectomy	214	172	500	0	400	300	1	0	기관내삽관마취																								0	0	0	0	0	0	0	0	0	0
29	F	27	56.5	155.5	23.3	Myoma uteri	Robotic uterine myomectomy	163	114	400	0	50	300	1	1	기관내삽관마취																								0	0	0	0	0	0	0	0	0	0
30	F	38	55.4	155.6	22.9	Subserosal leiomyoma of uterus	Robotic uterine myomectomy	179	147	500	0	200	150	1	0	기관내삽관마취																								0	0	0	0	0	0	0	0	0	0
31	F	29	61.2	155.7	25.4	Mass pelvis	Robotic uterine myomectomy	141	91	450	0	100	30	1	0	기관내삽관마취																					RBBB			0	0	0	0	0	0	0	0	0	0
32	F	36	50.8	164.8	18.6	Myoma uteri	Robotic uterine myomectomy	262	215	100	0	500	0	2	0	기관내삽관마취																							3.24(87)-2.39(82)-74	0	0	0	0	0	0	0	1	0	0
33	F	34	71.6	164.4	26.4	Myoma uteri	Robotic uterine myomectomy	272	235	900	0	100	100	1	0	기관내삽관마취																								0	0	0	0	0	0	0	0	0	0
34	F	65	62	155.5	25.8	Myoma uteri	Robotic uterine myomectomy	151	121	400	0	200	0	2	0	기관내삽관마취																					미판독		2.33(88)-2.01(105)-86	1	0	0	0	0	0	0	0	0	0
35	F	39	73.4	162.8	27.8	Myoma uteri	Robotic uterine myomectomy	271	230	970	0	150	350	1	0	기관내삽관마취																					미판독			0	0	0	0	0	0	0	0	0	0
36	F	31	55.4	156.9	22.6	Leiomyoma of uterus unspecified	Robotic uterine myomectomy	219	172	500	0	300	50	2	0	기관내삽관마취																					미판독	EF=61%. Mildly enlarged LV chamber size(3.24cm/㎡.50mm)		0	0	0	0	0	0	0	0	0	0
37	F	47	82.7	170.6	28.4	Leiomyoma of uterus unspecified	Robotic uterine myomectomy	147	105	500	0	100	400	1	0	기관내삽관마취																							3.50(92)-2.87(98)-82	0	0	0	0	0	0	0	0	0	0
38	F	30	51	150.8	22.7	Myoma uteri	Robotic uterine myomectomy	290	248	1100	0	200	100	1	0	기관내삽관마취																					Sinus arrhythmia			0	0	0	0	0	0	0	0	0	0
39	F	32	69.6	167.3	24.7	Myoma uteri	Robotic uterine myomectomy	247	213	600	0	100	150	1	0	기관내삽관마취																					Sinus tachycardia (115bpm)			0	0	0	0	0	0	0	0	0	0
40	M	36	57.4	158.9	22.8	Myoma uteri	Robotic uterine myomectomy	238	202	520	0	150	200	1	0	기관내삽관마취																								0	0	0	0	0	0	0	0	0	0
41	F	32	66.2	159.8	26.1	Myoma uteri	Robotic uterine myomectomy	125	84	800	0	100	300	1	0	마스크전신마취																								0	0	0	0	0	0	0	0	0	0
42	F	38	47.4	157.3	19.1	Candidiasis of vulva and vagina(N77.1*)	Laparoscopic uterine myomectomy	80	49	0	0	0	0	1	0	기관내삽관마취																								0	0	0	0	0	0	0	0	0	0
43	F	28	46.4	160	18	Subserosal leiomyoma of uterus	Robotic uterine myomectomy	105	63	200	0	50	50	1	0	기관내삽관마취																								0	0	0	0	0	0	0	0	0	0
44	F	33	67.8	161.6	25.8	Myoma uteri	Robotic uterine myomectomy	175	140	300	0	50	100	2	0	기관내삽관마취																								0	0	0	0	0	0	0	0	0	0
45	F	37	55.5	165.6	20.2	Myoma uteri	Robotic uterine myomectomy	117	81	300	0	0	0	1	0	기관내삽관마취																								0	0	0	0	0	0	0	0	0	0
46	F	27	70.2	157.7	28.4	Myoma uteri	Robotic uterine myomectomy	174	135	750	0	50	100	1	0	기관내삽관마취																								0	0	0	0	0	0	0	0	0	0
47	F	39	48.3	163.4	18.1	Myoma uteri	Robotic uterine myomectomy	153	126	200	0	50	50	1	0	기관내삽관마취	12.4	37	263	11.3	1	26.4	18	15	4.4	90	8	0.8	148	4.4		N	P	N	N					0	0	0	0	0	0	0	0	0	0
48	F	46	63.5	152.8	27.3	Myoma uteri	Robotic uterine myomectomy	129	99	200	0	50	50	1	0	기관내삽관마취	12.6	37.7	275	10.7	0.95	25.4	15	10	4.7	105	12.2	0.7	142	4.9	105	N	P	N	N					0	0	0	0	0	0	0	0	0	0
50	F	23	55.1	164.4	20.4	Myoma uteri	Robotic uterine myomectomy	136	99	300	0	20	0	1	0	기관내삽관마취	11.5	34.4	189	11.7	1.04	30.7	14	9	4.5	84	7.5	0.7	143	3.9	108	N	N	N	N					0	0	0	0	0	0	0	0	0	0
51	F	42	73.3	160.3	28.5	Myoma uteri	Robotic uterine myomectomy	247	191	400	0	200	100	1	0	기관내삽관마취	12.1	38.3	318	10.7	0.95	25.9	18	24	4.4	92	8.3	0.7	140	4.4	103	N	N	N	N					0	0	0	0	0	0	0	0	0	0
52	F	44	51.1	157.3	20.7	Candidiasis of vulva and vagina(N77.1*)	Robotic uterine myomectomy	92	58	400	0	20	0	1	0	기관내삽관마취	10.8	34.1	221	13.3	1	33	14	12	4.2	100	14.7	0.9	139	3.8	104	N	N	N	N					0	0	0	0	0	0	0	0	0	0
53	F	25	53.1	151.7	23.1	Myoma uteri	Robotic uterine myomectomy	155	118	900	0	0	0	1	0	기관내삽관마취	13	38.2	301	12.1	0.89	33.9	16	12	4.3	96	10.3	0.6	139	4.1	104	N	N	N	N					0	0	0	0	0	0	0	0	0	0
54	F	42	62	158.9	24.6	Myoma uteri	Robotic uterine myomectomy	280	246	1365	500	900	100	3	0	기관내삽관마취	13.3	39.7	315	12.4	0.92	32.9	18	12	4.4	114	11.3	0.7	140	4.1	105	N	P	N	N		NSR/LVH			0	0	0	0	0	0	0	0	0	0
55	F	46	46	148	21	Myoma uteri	Robotic uterine myomectomy	244	204	700	0	300	150	2	0	기관내삽관마취	15.1	46	301	12.5	0.95	41.8	19	16	4.3	86	11.5	0.7	138	4	103	N	P	N	N					0	0	0	0	0	0	0	0	0	0
56	F	31	56.8	155.7	23.4	Myoma uteri	Robotic uterine myomectomy	165	141	500	0	150	150	1	0	기관내삽관마취	11.6	35	370	12.6	0.94	37.9	17	16	4.1	85	7.9	0.6	141	4.5	109	N	N	N	N					0	0	0	0	0	0	0	0	0	0
57	F	41	50.5	157.9	20.3	Myoma uteri	Robotic uterine myomectomy	222	186	700	0	200	0	1	0	기관내삽관마취	14.2	40.9	241	13.2	0.99	38.5	15	12	4.3		7	0.6	139	3.8	103	N	P	N	N					0	0	0	0	0	0	0	0	0	0
58	F	38	82.3	160.2	32.1	Mass pelvis	Robotic uterine myomectomy	201	167	850	0	155	400	2	0	기관내삽관마취	15.1	45.3	340	12.8	0.97	35.4	33	58	4.3	145	10.9	0.7	137	4.4	102	N	N	N	N				3.46(98)-2.73(99)-79	1	0	0	0	0	0	0	1	0	0
59	F	39	55	156	22.6	Myoma uteri	Robotic uterine myomectomy	107	61	250	0	10	50	2	0	기관내삽관마취	13.2	38.2	302	13.2	1.01	35.2	27	17	4.2	105	11.9	0.7	140	4.2	106	N	P	N	N					0	0	0	0	0	0	0	0	0	0
60	F	38	47.5	156.7	19.3	Myoma uteri	Robotic uterine myomectomy	196	164	800	0	50	150	1	0	기관내삽관마취	11.4	35.7	225	13.5	1.04	39.4	19	6	4.2	97	10.3	0.6	141	4.3	108	N	P	N	N					0	0	0	0	0	0	0	0	0	0
61	F	41	70.9	150.5	31.3	Myoma uteri	Robotic uterine myomectomy	184	159	750	0	500	100	1	0	기관내삽관마취	14.1	42.5	398	12.5	0.94	32.4	27	31	4		8.6	0.6	140	4.4	104	N	P	N	N					0	0	0	0	0	0	0	0	0	0
62	F	41	62.5	157.2	25.3	Myoma uteri	Robotic uterine myomectomy	250	218	600	0	100	0	1	0	기관내삽관마취	12.5	37.6	271	12.6	0.96	33.2	34	35	4.1	101	10.4	0.8	138	4.2	108	N	P	N	N					0	0	0	0	0	0	0	0	0	0
63	F	44	42.4	145.9	19.9	Leiomyoma of uterus unspecified	Robotic uterine myomectomy	197	170	2000	0	0	0	1	0	기관내삽관마취	12.3	37.7	332	12.9	0.98	36.3	22	12	4.2		9.3	0.5	140	3.9	105	N	P	N	N					0	0	0	0	0	0	0	0	0	0
64	F	41	44.8	158.4	17.9	Leiomyoma of uterus unspecified	Robotic uterine myomectomy	219	189	400	0	200	0	1	0	기관내삽관마취	10	35.9	270	13.1	1	37.7	16	13	4.3	108	9.6	0.5	138	4.2	106	N	N	N	N		Sinus tachycardia (HR 113)			0	0	0	0	0	0	0	0	0	0
65	F	31	48.3	153.3	20.6	Myoma uteri	Robotic uterine myomectomy	207	180	500	500	300	0	1	0	기관내삽관마취	9.7	30.6	335	13.5	1.04	30.5	19	10	4.6	101	11.4	0.7	139	3.8	107	N	N	N	N					0	0	0	0	0	0	0	0	0	0
66	F	32	65.6	153.7	27.8	Mass pelvis	Robotic uterine myomectomy	181	136	450	0	0	200	1	0	기관내삽관마취	15.3	44.7	251	12.7	0.96	33.4	23	18	4.2		12.2	0.8	139	4.2	107	N	N	N	N					0	0	0	0	0	0	0	0	0	0
67	F	39	56.6	160.9	21.9	Mass pelvis	Robotic uterine myomectomy	136	93	450	0	50	0	1	0	기관내삽관마취	12.6	37.6	209	13.4	1.03	40	19	9	4.4	99	11.4	0.6	137	4	103	N	P	N	N		T wave abnormality			0	0	0	0	0	0	0	0	0	0
68	F	39	74.1	155	30.8	Myoma uteri	Robotic uterine myomectomy	164	134	450	0	30	100	2	0	기관내삽관마취	14	41.2	405	11.9	0.88	31.4	16	14	4.2	166	18.3	1.1	141	4.6	106	N	N	N	N					1	0	0	0	0	0	0	0	0	0
69	F	28	52.2	160.9	20.2	Candidiasis of vulva and vagina(N77.1*)	Robotic uterine myomectomy	153	118	750	400	50	500	1	0	기관내삽관마취	8.3	25.4	350	13	0.98	32.6	17	11	4.2		15	0.6	137	4.4	105	N	N	N	N					0	0	0	0	0	0	0	0	0	0
70	F	29	75.7	156.1	31.1	Myoma uteri	Robotic uterine myomectomy	175	137	700	0	0	0	2	0	기관내삽관마취	15.3	44.3	313	12.7	0.95	34	20	18	4.4		12.9	0.7	142	4.4	106	N	P	N	N					0	0	0	0	0	0	0	0	0	0
71	F	38	53.9	159.8	21.1	Myoma uteri	Robotic uterine myomectomy	141	112	500	0	20	200	1	0	기관내삽관마취	13.3	38.7	179	12.1	0.9	28.6	33	29	4.5	91	14.2	0.7	138	3.9	104	N	P	N	N		Lt. ant. fascicular block	EF=60%, Relaxation abnormality of LV filling pattern (E/E=5.3)		0	0	0	0	0	0	0	0	0	0
72	F	31	54.3	159.6	21.3	Myoma uteri	Robotic uterine myomectomy	211	183	650	0	0	0	1	0	기관내삽관마취	11.1	34.2	366	12.4	0.93	34.6	18	15	4.5	91	7.9	0.7	139	4.4	106	N	P	N	N					0	0	0	0	0	0	0	0	0	0
73	F	28	58.4	168.9	20.5	Leiomyoma of uterus unspecified	Robotic uterine myomectomy	147	115	750	0	20	300	1	0	기관내삽관마취	12.5	36.8	228	13.3	1	33.7	14	10	4.4	87	14.9	0.5	143	4.2	108	N	P	N	N					0	0	0	0	0	0	0	0	0	0
74	F	28	59.6	157.2	24.1	Myoma uteri	Robotic uterine myomectomy	230	188	350	0	200	150	1	0	기관내삽관마취	12.1	36.2	398	12.8	0.97	36.7	23	13	4.5	84	7.1	0.6	139	3.7	102	N	P	N	N			Comments Past Hx. (-)		0	0	0	0	0	0	0	0	0	0
75	F	40	111.2	159	44	Myoma uteri	Robotic uterine myomectomy	240	205	650	0	100	100	3	0	기관내삽관마취	15.5	46.2	127	12.8	0.96	29.2	135	94	4.1	235	11.8	0.9	135	4.3	98	N	P	N	N					1	0	0	0	0	0	0	0	0	0
76	F	48	54.6	161	21.1	Myoma uteri	Robotic uterine myomectomy	203	153	650	0	300	0	1	0	기관내삽관마취	9.7	29.7	305	12.8	0.96	41.4	18	10	4.5	98	8.1	0.6	140	3.9	105	N	P	N	N					0	0	0	0	0	0	0	0	0	0
77	F	36	53.9	161.6	20.6	Myoma uteri	Robotic uterine myomectomy	212	182	550	0	0	0	2	0	기관내삽관마취	13	38.3	244	12.2	0.9	34.2	19	13	4.3	110	9.4	0.7	138	3.7	104	N	P	N	N					0	0	0	0	0	0	0	0	0	0
78	F	24	48.2	156.8	19.6	Leiomyoma of uterus unspecified	Robotic uterine myomectomy	248	219	700	0	0	0	1	0	기관내삽관마취	14.1	40.9	378	12.6	0.94	34.5	16	11	5.1	95	8.7	0.6	140	4.6	104	N	P	N	N					0	0	0	0	0	0	0	0	0	0
79	F	42	59.5	171	20.3	Myoma uteri	Robotic uterine myomectomy	167	133	100	0	0	0	1	0	기관내삽관마취	13	38.2	254	12.8	0.96	30.2	16	11	4.5	96	11.1	0.5	139	4.5	104	N	P	N	N					0	0	0	0	0	0	0	0	0	0
81	F	41	41.7	149.7	18.6	Myoma uteri	Robotic uterine myomectomy	134	96	350	0	0	0	1	0	기관내삽관마취	11.8	37.7	268	13.2	1	31.4	34	40	4.4	94	8.9	0.7	140	3.6	108	N	P	N	N			EF= 60%, Normal echocardiography(18’)		0	0	0	0	0	0	0	0	0	0
82	F	33	78.5	159.9	30.9	Myoma uteri	Robotic uterine myomectomy	171	122	750	0	10	100	1	0	기관내삽관마취	12.4	37.1	260	12.2	0.91	32.1	18	9	4.4	110	7.3	0.6	141	4.4	107	N	P	N	N					0	0	0	0	0	0	0	0	0	0
83	F	40	56.6	161	21.8	Myoma uteri	Robotic uterine myomectomy	185	139	600	0	50	0	1	0	기관내삽관마취	14.8	43.7	232	12.6	0.95	34.8	23	14	4.8	103	10.6	0.7	140	4.2	106	P	N	N	N		RAD			0	0	0	0	0	0	0	0	0	0
84	F	32	58.3	162.2	22.2	Myoma uteri	Robotic uterine myomectomy	245	190	800	0	0	0	2	0	기관내삽관마취	12.8	38.3	248	12.3	0.92	34.5	21	21	4.6		10.1	0.7	138	4.1	104	N	N	N	N				3.24(88)-2.87(99)-89	0	0	0	0	0	0	0	1	0	0
85	F	33	59.4	168.9	20.8	Myoma uteri	Robotic uterine myomectomy	177	146	1600	0	300	100	1	0	기관내삽관마취	12.4	36.2	257	12.6	0.94	36.7	18	14	4.5	99	13.8	0.7	136	3.8	104	N	P	N	N	A small non-characterizing nodule in RML.				0	0	0	0	0	0	0	0	0	0
86	F	34	62.1	175.3	20.2	Myoma uteri	Robotic uterine myomectomy	243	198	550	0	200	150	2	0	기관내삽관마취	13.1	39.5	239	13.2	1	38.4	18	10	4.4	102	6.9	0.7	139	4	106	N	P	N	N		LAE. r/o Right ventricular conduction delay. T wave abnormality		3.32(78)-2.76(83)-83	0	0	0	0	0	0	0	1	0	0
88	F	57	59.8	159.5	23.5	Myoma uteri	Robotic uterine myomectomy	281	222	700	0	0	0	2	0	기관내삽관마취	15.4	46.5	302	12.3	0.91	33.1	17	14	4.5	98	11.9	0.7	137	4.7	104	N	P	N	N		T wave abnormality			0	0	0	0	0	0	0	0	0	0
89	F	33	80.7	152.9	34.5	Myoma uteri	Robotic uterine myomectomy	281	222	700	0	0	0	2	0	기관내삽관마취	15.4	46.5	302	12.3	0.91	33.1	17	14	4.5	98	11.9	0.7	137	4.7	104	N	P	N	N		T wave abnormality			1	0	0	0	0	0	0	0	0	0
90	F	40	45.7	153.9	19.3	Myoma uteri	Robotic uterine myomectomy	145	108	500	0	70	150	1	0	기관내삽관마취	11	33.7	258	13.1	0.99	34.1	16	6	4.1	95	8.4	0.7	140	4.1	104	N	N	N	N					0	0	0	0	0	0	0	0	0	0
91	F	45	52.3	161.6	20.1	Myoma uteri	Robotic uterine myomectomy	151	107	350	0	0	0	1	0	기관내삽관마취	13.7	41.2	133	14	1.08	30.4	17	11	4.3	102	17.4	0.7	142	3.9	107	N	P	N	N		RBBB			0	0	0	0	0	0	0	0	0	0
92	M	40	59.8	162.5	22.6	Myoma uteri	Robotic uterine myomectomy	199	149	600	0	100	100	1	0	기관내삽관마취	12.5	36.7	367	14	1.08	33.2	13	13	4.6	100	9.3	0.7	140	3.8	105	N	P	N	N					0	0	0	0	0	0	0	0	0	0
93	F	44	54.5	159	21.4	Myoma uteri	Robotic uterine myomectomy	132	100	310	0	50	90	2	0	기관내삽관마취	14.3	43.3	420	12.2	0.91	38.1	32	20	4.5	109	13.6	0.7	138	4.6	102	N	P	N	N					1	0	0	0	0	0	0	0	0	0
94	F	32	67.4	156.6	27.5	Myoma uteri	Robotic uterine myomectomy	152	125	500	0	0	0	1	0	기관내삽관마취	13.1	39.1	383	13.3	1.01	35.4	27	47	4.5	95	15.3	0.6	138	3.9	104	N	P	N	N					0	0	0	0	0	0	0	0	0	0
95	F	40	62.2	163.5	23.3	Myoma uteri	Robotic uterine myomectomy	180	135	450	0	0	0	1	0	기관내삽관마취	13.5	40.5	406	12.9	0.97	41.9	16	12	4.5	118	10.7	0.9	137	4.1	102	N	P	N	N					0	0	0	0	0	0	0	0	0	0
97	F	41	84.3	161.5	32.3	Myoma uteri	Robotic uterine myomectomy	455	407	1300	0	0	600	2	0	기관내삽관마취	12.5	39.2	320	12.3	0.91	35	19	15	4.3		5.4	0.7	141	4.4	106	N	P	N	N		Sinus tachycardia(108bpm)			0	0	0	0	0	0	0	0	0	0
[truncated: 21 more columns]

## Sheet: salpingooophorectomy
No	Sex	Age	Wt	Ht	BMI	PreopDx	OP Name	ANE Time	OP Time	Crystal (mL)	Colloid (mL)	Blood loss	Urine output	ASA	EM	주마취방법	Hb	Hct	Plt	PT	INR	aPTT	AST	ALT	Alb	Glc	BUN	Cr	Na	K	Cl	HBsAg	AntiHBs	RPR	AntiHIV	CXR	ECG	Echo	PFT	Hypertension	Atrial fibrillation	Coronary artery disease	Angina pectoris	Myocardial infarction	Congestive heart failure	Valvular heart disease	Asthma	COPD	Interstitial lung disease
1	F	58	61.4	154.5	25.7	Mass pelvis	Robotic right salpingooophorectomy	103	67					1	0	기관내삽관마취																								0	0	0	0		0	0	0	0	0
2	F	49	43.6	150.5	19.1	Mass pelvis	Robotic right salpingooophorectomy	260	224					1	0	기관내삽관마취																								0	0	0	0		0	0	0	0	0
3	F	29	57.5	165.7	20.9	Ovarian cyst	Robotic left salpingooophorectomy	150	105					1	0	기관내삽관마취																								0	0	0	0		0	0	0	0	0
6	F	43	73.1	158.8	29.2	Ovarian cyst	Robotic unilateral salpingooophorectomy	154	120	630	0			2	0	기관내삽관마취																								1	0	0	0		0	0	0	0	0
7	F	46	64.4	160	25	Benign neoplasm of ovary left	Robotic left salpingooophorectomy	96	62	200	0			1	0	기관내삽관마취																							3.18(93)-2.43(93)-76	0	0	0	0		0	0	0	0	0
8	F	28	51.8	167.4	18.3	Hydrosalpinx	Robotic left salpingooophorectomy	129	94	700	0			1	0	기관내삽관마취																								0	0	0	0		0	0	0	0	0
9	F	49	48	157.8	19.5	Mass pelvis	Robotic right salpingooophorectomy	215	184	500	0			1	0	기관내삽관마취																								0	0	0	0		0	0	0	0	0
10	F	55	51	151.2	22.4	Mass pelvis	Robotic right salpingooophorectomy	159	122	250	0			1	0	기관내삽관마취																							2.47(96)-1.89(98)-77	0	0	0	0		0	0	0	0	0
11	F	40	49.4	163.1	18.4	Benign neoplasm of ovary Rt.	Robotic right salpingooophorectomy	105	77	150	0			1	0	기관내삽관마취																						EF= 59%. normal echocardiography		0	0	0	0		0	0	0	0	0
12	F	52	62.6	161.1	23.9	Ovarian cyst	Robotic left salpingooophorectomy	88	62	200	0	50	50	1	0	기관내삽관마취																								0	0	0	0		0	0	0	0	0
13	F	51	59.9	161.1	22.8	Mass pelvis	Robotic bilateral salpingooophorectomy	145	117	300	0	50	100	1	0	기관내삽관마취																								0	0	0	0		0	0	0	0	0
14	F	65	68.1	157.2	27.6	Ovarian cyst	Robotic bilateral salpingooophorectomy	86	46	600	0	30	50	2	0	기관내삽관마취																							2.35(84)-2.09(104)-89	1	0	0	0		0	0	0	0	0
15	F	66	57.4	147.9	26.4	Ovarian cyst	Robotic right salpingooophorectomy	121	93	350	0	0	0	2	0	기관내삽관마취																					NSR. T wave inversion in lead III.Prolonged QT		2.49(110)-1.93(121)-77	0	0	0	0	0	0	0	0	0	0
16	F	62	60.7	161.6	23.1	Hemoperitoneum	Robotic left salpingooophorectomy	332	289	650	0	200	100	2	0	기관내삽관마취																							2.60(89)-2.14(101)-83	0	0	0	0	0	0	0	0	0	0
17	F	54	70.9	161.9	27	Teratoma of ovary unspecified side	Robotic right salpingooophorectomy	97	59	150	0	10	100	2	0	기관내삽관마취																						EF=70%. Relaxation abnormality of LV filling pattern (E/E = 10.2)	2.76(87)-2.10(88)-76	0	0	0	0	0	0	0	0	0	0
18	F	63	70.3	159.2	27.7	Ovarian cyst	Robotic right salpingooophorectomy	81	48	200	0	10	0	2	0	기관내삽관마취																								1	0	0	0	0	0	0	0	0	0
19	F	49	66.5	164.1	24.5	Ovarian cyst	Robotic left salpingooophorectomy	91	57	100	0	0	0	1	0	기관내삽관마취																						EF=72%. Relaxation abnormality of LV filling pattern (E/E=8.3)(1611/03)		0	0	0	0	0	0	0	0	0	0
20	F	37	51.2	168.4	18.1	Ovarian cyst	Robotic right salpingooophorectomy	118	73	400	0	20	0	1	0	기관내삽관마취																								0	0	0	0	0	0	0	0	0	0
21	F	45	66.2	162	25.1	Benign neoplasm of ovary Rt.	Robotic right salpingooophorectomy	124	85	350	0	50	150	2	0	기관내삽관마취																					미판독		3.45(100)-2.85(108)-83	0	0	0	0	0	0	0	1	0	0
22	F	52	52.9	162.3	19.8	Mass pelvis	Robotic bilateral salpingooophorectomy	105	68	300	0	50	100	2	0	기관내삽관마취																					미판독	EF=61%. Relaxation abnormality of LV filling pattern (E/E=10.1) (18’05)	3.14(96)-1.98(80)-63	0	0	0	0	0	0	0	0	0	0
23	F	47	58.5	158	23.2	Mass pelvis	Robotic right salpingooophorectomy	169	140	600	0	20	100	1	0	기관내삽관마취																								0	0	0	0	0	0	0	0	0	0
25	F	56	56.7	160.2	21.9	Mass pelvis	Robotic bilateral salpingooophorectomy	187	146	500	0	50	200	1	0	기관내삽관마취																								0	0	0	0	0	0	0	0	0	0
26	F	23	65.1	166.8	23.6	Ovarian cyst	Robotic unilateral salpingooophorectomy	167	136	400	0	50	0	1	0	기관내삽관마취																					미판독			0	0	0	0	0	0	0	0	0	0
28	F	46	57.2	156.9	23.4	Ovarian hemorrhagic(ruptured) cyst	Robotic right salpingooophorectomy	80	51	250	0	0	0	1	0	기관내삽관마취																								0	0	0	0	0	0	0	0	0	0
29	F	54	58.6	161.1	22.4	Ovarian cyst	Robotic unilateral salpingooophorectomy	142	103	300	0	10	150	2	0	기관내삽관마취																								0	0	0	0	0	0	0	0	0	0
31	F	81	59.5	158.2	23.6	Ovarian carcinoma unspecified side	Robotic bilateral salpingooophorectomy	240	199	600	0	100	30	2	0	기관내삽관마취																					미판독	EF=63%. Concentric LV remodeling. Relaxation abnormality of LV filling pattern (E/E=10.6)	1.73(75)-1.13(73)-65	1	0	0	0	0	0	0	0	0	0
32	F	70	50.1	148	22.8	Ovarian cyst	Robotic bilateral salpingooophorectomy	118	82	200	0	10	50	3	0	기관내삽관마취																					VPC	EF=66%. Relaxation abnormality of LV filling pattern (elevated E/E=17)	1.79(80)-1.67(109)-93	1	0	0	0	0	0	0	0	0	0
33	F	52	52.4	153.8	22.2	Other and unspecified ovarian cysts	Robotic right salpingooophorectomy	127	104	600	0	50	50	2	0	기관내삽관마취																					Left axis deviation. Right bundle branch block			0	0	0	0	0	0	0	0	0	0
34	F	57	75.7	157.8	30.4	Malignant neoplasm of ovary right	Robotic right salpingooophorectomy	180	150	400	0	100	500	1	0	기관내삽관마취																					LAD			0	0	0	0	0	0	0	0	0	0
36	F	66	71.6	158.6	28.4	Mass pelvis	Robotic right salpingooophorectomy	128	86	300	0	50	100	2	0	기관내삽관마취																					Sinus bradycardia(60bpm)		2.77(102)-2.18(112)-79	0	0	0	0	0	0	0	0	0	0
37	F	61	60.6	153.2	25.6	Mass pelvis	Robotic right salpingooophorectomy	337	297	850	0	300	400	2	0	기관내삽관마취																								1	0	0	0	0	0	0	0	0	0
39	F	59	64.8	156.1	26.6	Mass pelvis	Robotic right salpingooophorectomy	121	89	300	0	50	0	2	0	기관내삽관마취	13.6	39.4	245	12.6	0.95	31.2	26	23	4.3	120	9.5	0.7	139	4.3	103	N	P	N	N		RBBB			1	0	0	0	0	0	0	0	0	0
40	F	38	78.6	158.7	31.2	Ovarian cyst	Robotic left salpingooophorectomy	196	144	750	0	50	0	1	0	기관내삽관마취	15.1	45.3	407	12.3	0.93	49.7	25	9	3.8	96	11.6	0.8	139	3.9	106	N	N	N	N	Elevation of left diaphragm. Both CPA blunting-- suspicious due to breast shadow rather than both pleural effusion				0	0	0	0	0	0	0	0	0	0
41	F	51	49.2	158.3	19.6	Mass pelvis	Robotic left salpingooophorectomy	84	42	300	0	20	0	1	0	기관내삽관마취	12.5	37.5	108	12.4	0.93	35.8	18	7	4.7		19.8	0.7	140	4	104	N	P	N	N					0	0	0	0	0	0	0	0	0	0
42	F	56	59.7	159.1	23.6	Myoma uteri	Robotic left salpingooophorectomy	114	69	0	0	0	0	1	0	기관내삽관마취	12	35.5	325	12.5	0.95	36	22	15	4.4	110	16.1	0.8	140	4.3	104	N	P	N	N					0	0	0	0	0	0	0	0	0	0
43	F	65	68.4	147.2	31.6	Ovarian cyst	Robotic left salpingooophorectomy	131	65	650	0	0	0	2	0	기관내삽관마취	13.5	40.6	306	11.6	0.85	30.5	21	19	4.5	102	21.4	0.8	142	4	107	N	P	N	N	tuberculosis at RUL and BLL, inactive.		EF=67%, Concentric LVH. Relaxation abnormality of LV filling pattern (E/E=10.1)	2.71(114)-2.00(118)-74	1	0	0	0	0	0	0	0	0	0
46	F	59	56.8	154.2	23.9	Cancer of ovary unspecified side	Robotic bilateral salpingooophorectomy	305	262	900	0	0	100	1	0	기관내삽관마취	14.3	41.7	307	11.7	0.86	30.8	23	41	4.4	129	14.2	0.6	139	3.9	104	N	N	N	N		Sinus bradycardia(57bpm)			0	0	0	0	0	0	0	0	0	0
47	F	51	56.9	167.3	20.3	Other and unspecified ovarian cysts	Robotic right salpingooophorectomy	172	124	300	0	100	200	1	0	기관내삽관마취	13.6	39.1	170	12.7	0.97	39.3	20	13	4.6	87	11.3	0.6	140	3.8	104	N	P	N	N					0	0	0	0	0	0	0	0	0	0
48	F	26	50	165	18.4	Ovarian cyst	Robotic right salpingooophorectomy	84	61	250	0	0	0	1	0	기관내삽관마취	14	40.8	335	13.1	0.99	37.5	19	12	4.8	97	11.9	0.7	140	4.2	106	N	P	N	N					0	0	0	0	0	0	0	0	0	0
49	F	33	60.1	162.3	22.8	Mass pelvis	Robotic left salpingooophorectomy	97	67	600	0	0	0	1	0	기관내삽관마취	13.4	39.5	274	13	0.98	33	21	12	4.4	92	7.9	0.7	139	4.2	102	N	N	N	N					0	0	0	0	0	0	0	0	0	0
50	F	48	54	161	20.8	Mass pelvis	Robotic right salpingooophorectomy	245	215	1100	0	50	0	2	0	기관내삽관마취	13.6	40	358	12.3	0.92	36	28	13	4.7		15.2	0.8	140	3.9	102	N	P		N					1	0	0	0	0	0	0	0	0	0
51	F	50	59.7	161	23	Ovarian cyst	Robotic left salpingooophorectomy	82	53	300	0	30	0	1	0	기관내삽관마취	12.9	38.4	245	12.3	0.91	35.2	23	22	4.4		10.4	0.7	141	3.8	107	N	P	N	N					0	0	0	0	0	0	0	0	0	0
52	F	27	53.6	151.4	23.4	Ovarian cyst	Robotic bilateral salpingooophorectomy	110	72	250	0	30	350	1	0	기관내삽관마취	12.7	37.7	292	12.9	0.97	37.8	12	11	4.8	95	14.2	0.8	138	4	102	N	N	N	N					0	0	0	0	0	0	0	0	0	0
[truncated: 21 more columns]
